# Supplementary material for: Bis{[1-(tert-butoxy­carbonyl)­pyrrolidin-2-yl]meth­yl} carbonate
Source: Acta Crystallogr Sect E Struct Rep Online. 2009 Oct 3;65(Pt 11):o2610. doi: 10.1107/S1600536809039452 (PMC2971100; doi:10.1107/S1600536809039452)
Supplement: Supplementary file 1 [file e-65-o2610-sup1.cif]

##############################################################################
###                                                                        ###
###        Electronic paper (Acta Crystallographica Section E)             ###
###                                                                        ###
##############################################################################
#                                                                            #
# This CIF contains the data in a paper accepted for publication in Acta     #
# Crystallographica Section E. It conforms to the requirements of Notes      #
# for Authors for Section E, and has been peer reviewed under the auspices   #
# of the IUCr Commission on Journals.                                        #
#                                                                            #
# Full details of the Crystallographic Information File format               #
# are given in the paper "The Crystallographic Information File (CIF):       #
# a New Standard Archive File for Crystallography" by S. R. Hall, F. H.      #
# Allen and I. D. Brown [Acta Cryst. (1991), A47, 655-685].                  #
#                                                                            #
# The current version of the core CIF dictionary is obtainable from          #
# ftp://ftp.iucr.org/pub/cif_core.dic. The current version number is 2.4.    #
#                                                                            #
# Software is freely available for graphical display of the structure(s) in  #
# this CIF.  For information consult the CIF home page http://www.iucr.org/  #
# cif/home.html                                                              #
#                                                                            #
# This file may be used for bona fide research purposes within the           #
# scientific community so long as proper attribution is given to the journal # 
# article from which it was obtained.                                        #
#                                                                            #
##############################################################################
                                             
data_global
_audit_creation_method     'SHELXL-97'
_journal_date_recd_electronic     2009-09-27
_journal_date_accepted     2009-09-28
_journal_name_full     'Acta Crystallographica, Section E'
_journal_year     2009
_journal_volume     65
_journal_issue     11
_journal_page_first     o2610
_journal_page_last     o2610
_journal_paper_category     QO
_journal_coeditor_code     CI2927
_publ_contact_author_name     'Lin-Hai Jing'
_publ_contact_author_address
;
School of Chemistry and Chemical Engineering
China West Normal University
Nanchong 637002
Peoples' Republic of China
;
_publ_contact_author_email     'jlhjhr@yahoo.com.cn'
_publ_contact_author_fax     ?
_publ_contact_author_phone     ?
_publ_section_title
;
Bis{[1-(<i>tert</i>-butoxycarbonyl)pyrrolidin-2-yl]methyl} carbonate
;
loop_
    _publ_author_name
    _publ_author_footnote
    _publ_author_address
    'Lin-Hai Jing' .
;
School of Chemistry and Chemical Engineering
China West Normal University
Nanchong 637002
People's Republic of China
;
data_I
_audit_creation_method     SHELXL-97
_chemical_name_systematic
;
Bis{[1-(<i>tert</i>-butoxycarbonyl)pyrrolidin-2-yl]methyl} carbonate
;
_chemical_name_common     ?
_chemical_formula_moiety     'C21 H36 N2 O7'
_chemical_formula_sum     'C21 H36 N2 O7'
_chemical_formula_iupac     'C21 H36 N2 O7'
_chemical_formula_weight     428.52
_chemical_melting_point     ?
_symmetry_cell_setting     Monoclinic
_symmetry_space_group_name_H-M     'C 2'
_symmetry_space_group_name_Hall     'C 2y'
loop_
    _symmetry_equiv_pos_as_xyz
    'x, y, z'
    '-x, y, -z'
    'x+1/2, y+1/2, z'
    '-x+1/2, y+1/2, -z'
_cell_length_a     21.995(5)
_cell_length_b     9.9534(18)
_cell_length_c     10.531(2)
_cell_angle_alpha     90.00
_cell_angle_beta     100.631(3)
_cell_angle_gamma     90.00
_cell_volume     2265.9(8)
_cell_formula_units_Z     4
_cell_measurement_reflns_used     3700
_cell_measurement_theta_min     3.10
_cell_measurement_theta_max     27.49
_cell_measurement_temperature     93(2)
_exptl_crystal_description     Block
_exptl_crystal_colour     Colourless
_exptl_crystal_size_max     0.43
_exptl_crystal_size_mid     0.40
_exptl_crystal_size_min     0.33
_exptl_crystal_density_diffrn     1.256
_exptl_crystal_density_meas     ?
_exptl_crystal_density_method     'not measured'
_exptl_crystal_F_000     928
_exptl_absorpt_coefficient_mu     0.094
_exptl_absorpt_correction_type     none
_exptl_absorpt_process_details     ?
_exptl_absorpt_correction_T_min     ?
_exptl_absorpt_correction_T_max     ?
_exptl_special_details
;
;
_diffrn_ambient_temperature     93(2)
_diffrn_radiation_type     MoK\a
_diffrn_radiation_wavelength     0.71073
_diffrn_radiation_source     'Rotating Anode'
_diffrn_radiation_monochromator     graphite
_diffrn_measurement_device_type     'Rigaku AFC10/Saturn724+'
_diffrn_measurement_method     multi-scan
_diffrn_detector_area_resol_mean     28.5714
_diffrn_reflns_number     9271
_diffrn_reflns_av_R_equivalents     0.0264
_diffrn_reflns_av_sigmaI/netI     0.0277
_diffrn_reflns_theta_min     3.10
_diffrn_reflns_theta_max     27.49
_diffrn_reflns_theta_full     27.49
_diffrn_measured_fraction_theta_max     0.996
_diffrn_measured_fraction_theta_full     0.996
_diffrn_reflns_limit_h_min     -28
_diffrn_reflns_limit_h_max     28
_diffrn_reflns_limit_k_min     -12
_diffrn_reflns_limit_k_max     10
_diffrn_reflns_limit_l_min     -12
_diffrn_reflns_limit_l_max     13
_diffrn_standards_number     0
_diffrn_standards_interval_count     0
_diffrn_standards_interval_time     0
_diffrn_standards_decay_%     0
_refine_special_details
;
Refinement of <i>F</i>^2^ against ALL reflections. The weighted <i>R</i>-factor
<i>wR</i> and goodness of fit <i>S</i> are based on <i>F</i>^2^, conventional
<i>R</i>-factors <i>R</i> are based on <i>F</i>, with <i>F</i> set to zero for
negative <i>F</i>^2^. The threshold expression of <i>F</i>^2^ >
\s(<i>F</i>^2^) is used only for calculating <i>R</i>-factors(gt) <i>etc</i>.
and is not relevant to the choice of reflections for refinement.
<i>R</i>-factors based on <i>F</i>^2^ are statistically about twice as large
as those based on <i>F</i>, and <i>R</i>- factors based on ALL data will be
even larger.
;
_reflns_number_total     2735
_reflns_number_gt     2473
_reflns_threshold_expression     I>2\s(I)
_refine_ls_structure_factor_coef     Fsqd
_refine_ls_matrix_type     full
_refine_ls_R_factor_all     0.0350
_refine_ls_R_factor_gt     0.0303
_refine_ls_wR_factor_gt     0.0714
_refine_ls_wR_factor_ref     0.0734
_refine_ls_goodness_of_fit_ref     0.999
_refine_ls_restrained_S_all     0.999
_refine_ls_number_reflns     2735
_refine_ls_number_parameters     280
_refine_ls_number_restraints     1
_refine_ls_hydrogen_treatment     constr
_refine_ls_weighting_scheme     calc
_refine_ls_weighting_details
           'calc w=1/[\s^2^(Fo^2^)+(0.041P)^2^+0.316P] where P=(Fo^2^+2Fc^2^)/3'
_atom_sites_solution_hydrogens     geom
_atom_sites_solution_primary     direct
_atom_sites_solution_secondary     difmap
_refine_ls_shift/su_max     0.001
_refine_ls_shift/su_mean     0.000
_refine_diff_density_max     0.202
_refine_diff_density_min     -0.192
_refine_ls_extinction_method     'SHELXL97 (Sheldrick, 2008)'
_refine_ls_extinction_coef     0.0009(3)
_refine_ls_extinction_expression
                                  'Fc^*^=kFc[1+0.001xFc^2^\l^3^/sin(2\q)]^-1/4^'
loop_
    _atom_type_symbol
    _atom_type_description
    _atom_type_scat_dispersion_real
    _atom_type_scat_dispersion_imag
    _atom_type_scat_source
    'C' 'C' 0.0033 0.0000
                         'International Tables Vol C Tables 4.2.6.8 and 6.1.1.4'
    'H' 'H' 0.0000 0.0000
                         'International Tables Vol C Tables 4.2.6.8 and 6.1.1.4'
    'N' 'N' 0.0061 0.0000
                         'International Tables Vol C Tables 4.2.6.8 and 6.1.1.4'
    'O' 'O' 0.0106 0.0000
                         'International Tables Vol C Tables 4.2.6.8 and 6.1.1.4'
_computing_data_collection     'RAPID-AUTO (Rigaku, 2004)'
_computing_cell_refinement     'RAPID-AUTO (Rigaku, 2004)'
_computing_data_reduction     'RAPID-AUTO (Rigaku, 2004)'
_computing_structure_solution     'SHELXS97 (Sheldrick, 2008)'
_computing_structure_refinement     'SHELXL97 (Sheldrick, 2008)'
_computing_molecular_graphics     'XP in SHELXTL (Sheldrick, 2008)'
_computing_publication_material     'SHELXL97 (Sheldrick, 2008)'
loop_
    _atom_site_type_symbol
    _atom_site_label
    _atom_site_fract_x
    _atom_site_fract_y
    _atom_site_fract_z
    _atom_site_U_iso_or_equiv
    _atom_site_adp_type
    _atom_site_calc_flag
    _atom_site_refinement_flags
    _atom_site_occupancy
    _atom_site_disorder_assembly
    _atom_site_disorder_group
    O O1 0.61523(6) 0.82679(13) 0.77609(13) 0.0210(3) Uani d . 1 . .
    O O2 0.70399(6) 0.83717(14) 0.92900(13) 0.0251(3) Uani d . 1 . .
    O O3 0.54724(6) 1.15192(13) 0.54879(13) 0.0262(3) Uani d . 1 . .
    O O4 0.5000 0.9521(2) 0.5000 0.0226(4) Uani d S 1 . .
    N N1 0.65682(7) 1.02483(17) 0.83522(14) 0.0178(4) Uani d . 1 . .
    C C1 0.70038(9) 1.1193(2) 0.91204(18) 0.0210(4) Uani d . 1 . .
    H H1A 0.7435 1.1000 0.9031 0.025 Uiso calc R 1 . .
    H H1B 0.6973 1.1158 1.0046 0.025 Uiso calc R 1 . .
    C C2 0.67903(8) 1.2547(2) 0.85289(18) 0.0219(4) Uani d . 1 . .
    H H2A 0.6978 1.2741 0.7763 0.026 Uiso calc R 1 . .
    H H2B 0.6894 1.3282 0.9165 0.026 Uiso calc R 1 . .
    C C3 0.60872(8) 1.23572(19) 0.81495(18) 0.0230(4) Uani d . 1 . .
    H H3A 0.5885 1.2452 0.8910 0.028 Uiso calc R 1 . .
    H H3B 0.5905 1.3018 0.7484 0.028 Uiso calc R 1 . .
    C C4 0.60199(8) 1.09260(18) 0.76148(17) 0.0169(4) Uani d . 1 . .
    H H4 0.5634 1.0504 0.7804 0.020 Uiso calc R 1 . .
    C C5 0.60269(8) 1.0861(2) 0.61761(17) 0.0209(4) Uani d . 1 . .
    H H5A 0.6400 1.1319 0.5987 0.025 Uiso calc R 1 . .
    H H5B 0.6036 0.9913 0.5896 0.025 Uiso calc R 1 . .
    C C6 0.5000 1.0718(3) 0.5000 0.0188(6) Uani d S 1 . .
    C C7 0.66228(8) 0.8903(2) 0.85346(17) 0.0184(4) Uani d . 1 . .
    C C8 0.61266(9) 0.6788(2) 0.77050(18) 0.0195(4) Uani d . 1 . .
    C C9 0.66997(10) 0.6233(2) 0.7267(2) 0.0275(5) Uani d . 1 . .
    H H9A 0.7063 0.6376 0.7947 0.033 Uiso calc R 1 . .
    H H9B 0.6759 0.6697 0.6478 0.033 Uiso calc R 1 . .
    H H9C 0.6646 0.5269 0.7093 0.033 Uiso calc R 1 . .
    C C10 0.60458(10) 0.6224(2) 0.90045(19) 0.0248(4) Uani d . 1 . .
    H H10A 0.5703 0.6685 0.9296 0.030 Uiso calc R 1 . .
    H H10B 0.6427 0.6361 0.9638 0.030 Uiso calc R 1 . .
    H H10C 0.5956 0.5260 0.8918 0.030 Uiso calc R 1 . .
    C C11 0.55506(10) 0.6543(2) 0.6687(2) 0.0274(5) Uani d . 1 . .
    H H11A 0.5596 0.6988 0.5880 0.033 Uiso calc R 1 . .
    H H11B 0.5188 0.6908 0.6988 0.033 Uiso calc R 1 . .
    H H11C 0.5496 0.5576 0.6536 0.033 Uiso calc R 1 . .
    O O5 0.87815(6) 0.72148(13) 0.73864(12) 0.0195(3) Uani d . 1 . .
    O O6 0.79858(6) 0.70687(14) 0.56549(12) 0.0224(3) Uani d . 1 . .
    O O7 0.97677(6) 0.38716(13) 0.90069(11) 0.0193(3) Uani d . 1 . .
    O O8 1.0000 0.5876(2) 1.0000 0.0284(5) Uani d S 1 . .
    N N2 0.84043(7) 0.52083(17) 0.67249(14) 0.0172(4) Uani d . 1 . .
    C C12 0.79789(8) 0.4284(2) 0.59120(17) 0.0198(4) Uani d . 1 . .
    H H12A 0.7987 0.4419 0.4984 0.024 Uiso calc R 1 . .
    H H12B 0.7550 0.4393 0.6057 0.024 Uiso calc R 1 . .
    C C13 0.82406(10) 0.2922(2) 0.63755(19) 0.0240(5) Uani d . 1 . .
    H H13A 0.8583 0.2659 0.5935 0.029 Uiso calc R 1 . .
    H H13B 0.7917 0.2219 0.6227 0.029 Uiso calc R 1 . .
    C C14 0.84733(9) 0.31487(19) 0.78185(18) 0.0235(4) Uani d . 1 . .
    H H14A 0.8789 0.2471 0.8173 0.028 Uiso calc R 1 . .
    H H14B 0.8128 0.3104 0.8303 0.028 Uiso calc R 1 . .
    C C15 0.87548(7) 0.45583(18) 0.78907(16) 0.0156(3) Uani d . 1 . .
    H H15A 0.8680 0.5033 0.8684 0.019 Uiso calc R 1 . .
    C C16 0.94416(7) 0.45378(19) 0.78534(16) 0.0183(4) Uani d . 1 . .
    H H16A 0.9514 0.4052 0.7074 0.022 Uiso calc R 1 . .
    H H16B 0.9597 0.5468 0.7815 0.022 Uiso calc R 1 . .
    C C17 1.0000 0.4671(3) 1.0000 0.0172(5) Uani d S 1 . .
    C C18 0.83557(8) 0.6552(2) 0.65213(17) 0.0171(4) Uani d . 1 . .
    C C19 0.88191(9) 0.8700(2) 0.73624(18) 0.0199(4) Uani d . 1 . .
    C C20 0.93749(10) 0.8980(2) 0.84211(19) 0.0258(4) Uani d . 1 . .
    H H20A 0.9742 0.8549 0.8201 0.031 Uiso calc R 1 . .
    H H20B 0.9298 0.8619 0.9243 0.031 Uiso calc R 1 . .
    H H20C 0.9443 0.9951 0.8502 0.031 Uiso calc R 1 . .
    C C21 0.89438(10) 0.9192(2) 0.60638(18) 0.0270(5) Uani d . 1 . .
    H H21A 0.8577 0.9035 0.5395 0.032 Uiso calc R 1 . .
    H H21B 0.9297 0.8702 0.5844 0.032 Uiso calc R 1 . .
    H H21C 0.9037 1.0156 0.6117 0.032 Uiso calc R 1 . .
    C C22 0.82306(9) 0.9276(2) 0.7694(2) 0.0265(4) Uani d . 1 . .
    H H22A 0.8156 0.8876 0.8502 0.032 Uiso calc R 1 . .
    H H22B 0.7882 0.9073 0.6997 0.032 Uiso calc R 1 . .
    H H22C 0.8273 1.0252 0.7798 0.032 Uiso calc R 1 . .
loop_
    _atom_site_aniso_label
    _atom_site_aniso_U_11
    _atom_site_aniso_U_22
    _atom_site_aniso_U_33
    _atom_site_aniso_U_12
    _atom_site_aniso_U_13
    _atom_site_aniso_U_23
    O1 0.0213(7) 0.0133(8) 0.0254(7) -0.0019(5) -0.0034(5) 0.0023(5)
    O2 0.0217(7) 0.0242(9) 0.0260(7) 0.0008(6) -0.0046(6) 0.0067(6)
    O3 0.0272(7) 0.0192(7) 0.0259(7) -0.0017(6) -0.0118(6) 0.0039(6)
    O4 0.0231(9) 0.0178(12) 0.0262(10) 0.000 0.0024(8) 0.000
    N1 0.0147(7) 0.0170(9) 0.0193(8) -0.0025(6) -0.0027(6) 0.0010(6)
    C1 0.0165(9) 0.0244(12) 0.0198(9) -0.0046(8) -0.0027(7) 0.0003(8)
    C2 0.0190(9) 0.0201(11) 0.0242(10) -0.0026(8) -0.0021(8) -0.0018(8)
    C3 0.0189(8) 0.0226(10) 0.0259(9) 0.0026(8) 0.0000(7) -0.0038(8)
    C4 0.0120(7) 0.0179(10) 0.0201(9) -0.0004(7) 0.0011(6) 0.0010(7)
    C5 0.0169(8) 0.0244(10) 0.0197(9) 0.0006(7) -0.0011(7) 0.0013(7)
    C6 0.0212(12) 0.0211(16) 0.0131(12) 0.000 0.0003(10) 0.000
    C7 0.0150(8) 0.0222(11) 0.0174(8) -0.0016(8) 0.0011(7) 0.0006(8)
    C8 0.0225(9) 0.0136(10) 0.0208(10) -0.0004(8) 0.0002(8) 0.0001(7)
    C9 0.0298(10) 0.0281(12) 0.0254(10) 0.0028(9) 0.0070(8) 0.0013(9)
    C10 0.0323(11) 0.0189(11) 0.0241(10) -0.0016(8) 0.0077(8) 0.0016(8)
    C11 0.0307(11) 0.0189(11) 0.0286(11) -0.0009(9) -0.0053(9) -0.0011(9)
    O5 0.0218(6) 0.0140(8) 0.0201(6) -0.0001(5) -0.0032(5) -0.0006(5)
    O6 0.0211(7) 0.0220(8) 0.0215(7) 0.0048(6) -0.0028(6) 0.0028(6)
    O7 0.0184(6) 0.0175(7) 0.0187(6) 0.0002(5) -0.0049(5) 0.0004(5)
    O8 0.0403(12) 0.0182(12) 0.0235(10) 0.000 -0.0028(9) 0.000
    N2 0.0160(8) 0.0170(9) 0.0160(7) 0.0004(6) -0.0041(6) 0.0005(6)
    C12 0.0184(9) 0.0193(11) 0.0192(9) -0.0021(8) -0.0031(7) -0.0018(8)
    C13 0.0250(10) 0.0184(12) 0.0244(10) -0.0052(8) -0.0062(8) -0.0005(8)
    C14 0.0230(9) 0.0212(10) 0.0236(9) -0.0057(8) -0.0029(7) 0.0043(8)
    C15 0.0150(7) 0.0159(9) 0.0147(8) 0.0012(7) -0.0003(6) 0.0006(7)
    C16 0.0155(8) 0.0223(10) 0.0157(8) 0.0007(7) -0.0008(6) 0.0010(7)
    C17 0.0122(11) 0.0201(16) 0.0189(12) 0.000 0.0017(10) 0.000
    C18 0.0165(8) 0.0178(11) 0.0169(9) 0.0013(7) 0.0030(7) 0.0001(7)
    C19 0.0248(10) 0.0127(11) 0.0215(9) 0.0014(8) 0.0030(8) 0.0015(8)
    C20 0.0296(10) 0.0191(11) 0.0268(10) -0.0037(8) -0.0003(8) -0.0023(8)
    C21 0.0345(11) 0.0222(12) 0.0246(10) -0.0019(9) 0.0065(9) 0.0017(8)
    C22 0.0286(10) 0.0189(11) 0.0331(10) 0.0022(8) 0.0086(9) -0.0040(9)
_geom_special_details
;
All e.s.d.'s (except the e.s.d. in the dihedral angle between two l.s. planes)
are estimated using the full covariance matrix. The cell e.s.d.'s are taken
into account individually in the estimation of e.s.d.'s in distances, angles
and torsion angles; correlations between e.s.d.'s in cell parameters are only
used when they are defined by crystal symmetry. An approximate (isotropic)
treatment of cell e.s.d.'s is used for estimating e.s.d.'s involving l.s.
planes.
;
loop_
    _geom_bond_atom_site_label_1
    _geom_bond_atom_site_label_2
    _geom_bond_site_symmetry_2
    _geom_bond_distance
    _geom_bond_publ_flag
    O1 C7 . 1.350(2) ?
    O1 C8 . 1.475(2) ?
    O2 C7 . 1.219(2) ?
    O3 C6 . 1.335(2) ?
    O3 C5 . 1.455(2) ?
    O4 C6 . 1.191(4) ?
    N1 C7 . 1.355(3) ?
    N1 C4 . 1.472(2) ?
    N1 C1 . 1.473(2) ?
    C1 C2 . 1.522(3) ?
    C1 H1A . 0.99 ?
    C1 H1B . 0.99 ?
    C2 C3 . 1.536(2) ?
    C2 H2A . 0.99 ?
    C2 H2B . 0.99 ?
    C3 C4 . 1.529(3) ?
    C3 H3A . 0.99 ?
    C3 H3B . 0.99 ?
    C4 C5 . 1.519(2) ?
    C4 H4 . 1.00 ?
    C5 H5A . 0.99 ?
    C5 H5B . 0.99 ?
    C6 O3 2_656 1.335(2) ?
    C8 C10 . 1.520(3) ?
    C8 C11 . 1.521(3) ?
    C8 C9 . 1.524(3) ?
    C9 H9A . 0.98 ?
    C9 H9B . 0.98 ?
    C9 H9C . 0.98 ?
    C10 H10A . 0.98 ?
    C10 H10B . 0.98 ?
    C10 H10C . 0.98 ?
    C11 H11A . 0.98 ?
    C11 H11B . 0.98 ?
    C11 H11C . 0.98 ?
    O5 C18 . 1.352(2) ?
    O5 C19 . 1.482(2) ?
    O6 C18 . 1.219(2) ?
    O7 C17 . 1.338(2) ?
    O7 C16 . 1.4519(19) ?
    O8 C17 . 1.200(4) ?
    N2 C18 . 1.355(3) ?
    N2 C12 . 1.469(2) ?
    N2 C15 . 1.473(2) ?
    C12 C13 . 1.518(3) ?
    C12 H12A . 0.99 ?
    C12 H12B . 0.99 ?
    C13 C14 . 1.528(3) ?
    C13 H13A . 0.99 ?
    C13 H13B . 0.99 ?
    C14 C15 . 1.530(3) ?
    C14 H14A . 0.99 ?
    C14 H14B . 0.99 ?
    C15 C16 . 1.518(2) ?
    C15 H15A . 1.00 ?
    C16 H16A . 0.99 ?
    C16 H16B . 0.99 ?
    C17 O7 2_757 1.338(2) ?
    C19 C22 . 1.514(3) ?
    C19 C20 . 1.520(3) ?
    C19 C21 . 1.524(3) ?
    C20 H20A . 0.98 ?
    C20 H20B . 0.98 ?
    C20 H20C . 0.98 ?
    C21 H21A . 0.98 ?
    C21 H21B . 0.98 ?
    C21 H21C . 0.98 ?
    C22 H22A . 0.98 ?
    C22 H22B . 0.98 ?
    C22 H22C . 0.98 ?
loop_
    _geom_angle_atom_site_label_1
    _geom_angle_atom_site_label_2
    _geom_angle_atom_site_label_3
    _geom_angle_site_symmetry_1
    _geom_angle_site_symmetry_3
    _geom_angle
    _geom_angle_publ_flag
    C7 O1 C8 . . 120.75(16) ?
    C6 O3 C5 . . 116.37(15) ?
    C7 N1 C4 . . 124.77(16) ?
    C7 N1 C1 . . 121.41(17) ?
    C4 N1 C1 . . 112.57(16) ?
    N1 C1 C2 . . 102.72(15) ?
    N1 C1 H1A . . 111.2 ?
    C2 C1 H1A . . 111.2 ?
    N1 C1 H1B . . 111.2 ?
    C2 C1 H1B . . 111.2 ?
    H1A C1 H1B . . 109.1 ?
    C1 C2 C3 . . 102.54(16) ?
    C1 C2 H2A . . 111.3 ?
    C3 C2 H2A . . 111.3 ?
    C1 C2 H2B . . 111.3 ?
    C3 C2 H2B . . 111.3 ?
    H2A C2 H2B . . 109.2 ?
    C4 C3 C2 . . 103.59(15) ?
    C4 C3 H3A . . 111.0 ?
    C2 C3 H3A . . 111.0 ?
    C4 C3 H3B . . 111.0 ?
    C2 C3 H3B . . 111.0 ?
    H3A C3 H3B . . 109.0 ?
    N1 C4 C5 . . 110.40(14) ?
    N1 C4 C3 . . 102.62(14) ?
    C5 C4 C3 . . 112.86(15) ?
    N1 C4 H4 . . 110.2 ?
    C5 C4 H4 . . 110.2 ?
    C3 C4 H4 . . 110.2 ?
    O3 C5 C4 . . 108.41(14) ?
    O3 C5 H5A . . 110.0 ?
    C4 C5 H5A . . 110.0 ?
    O3 C5 H5B . . 110.0 ?
    C4 C5 H5B . . 110.0 ?
    H5A C5 H5B . . 108.4 ?
    O4 C6 O3 . 2_656 126.69(12) ?
    O4 C6 O3 . . 126.69(12) ?
    O3 C6 O3 2_656 . 106.6(2) ?
    O2 C7 O1 . . 126.3(2) ?
    O2 C7 N1 . . 123.91(19) ?
    O1 C7 N1 . . 109.83(16) ?
    O1 C8 C10 . . 110.09(16) ?
    O1 C8 C11 . . 102.07(16) ?
    C10 C8 C11 . . 110.79(17) ?
    O1 C8 C9 . . 110.27(16) ?
    C10 C8 C9 . . 112.29(17) ?
    C11 C8 C9 . . 110.88(16) ?
    C8 C9 H9A . . 109.5 ?
    C8 C9 H9B . . 109.5 ?
    H9A C9 H9B . . 109.5 ?
    C8 C9 H9C . . 109.5 ?
    H9A C9 H9C . . 109.5 ?
    H9B C9 H9C . . 109.5 ?
    C8 C10 H10A . . 109.5 ?
    C8 C10 H10B . . 109.5 ?
    H10A C10 H10B . . 109.5 ?
    C8 C10 H10C . . 109.5 ?
    H10A C10 H10C . . 109.5 ?
    H10B C10 H10C . . 109.5 ?
    C8 C11 H11A . . 109.5 ?
    C8 C11 H11B . . 109.5 ?
    H11A C11 H11B . . 109.5 ?
    C8 C11 H11C . . 109.5 ?
    H11A C11 H11C . . 109.5 ?
    H11B C11 H11C . . 109.5 ?
    C18 O5 C19 . . 120.63(15) ?
    C17 O7 C16 . . 116.16(15) ?
    C18 N2 C12 . . 120.16(16) ?
    C18 N2 C15 . . 125.37(15) ?
    C12 N2 C15 . . 112.93(15) ?
    N2 C12 C13 . . 102.06(14) ?
    N2 C12 H12A . . 111.4 ?
    C13 C12 H12A . . 111.4 ?
    N2 C12 H12B . . 111.4 ?
    C13 C12 H12B . . 111.4 ?
    H12A C12 H12B . . 109.2 ?
    C12 C13 C14 . . 103.02(16) ?
    C12 C13 H13A . . 111.2 ?
    C14 C13 H13A . . 111.2 ?
    C12 C13 H13B . . 111.2 ?
    C14 C13 H13B . . 111.2 ?
    H13A C13 H13B . . 109.1 ?
    C13 C14 C15 . . 104.08(15) ?
    C13 C14 H14A . . 110.9 ?
    C15 C14 H14A . . 110.9 ?
    C13 C14 H14B . . 110.9 ?
    C15 C14 H14B . . 110.9 ?
    H14A C14 H14B . . 109.0 ?
    N2 C15 C16 . . 110.76(13) ?
    N2 C15 C14 . . 102.50(14) ?
    C16 C15 C14 . . 112.45(15) ?
    N2 C15 H15A . . 110.3 ?
    C16 C15 H15A . . 110.3 ?
    C14 C15 H15A . . 110.3 ?
    O7 C16 C15 . . 108.95(13) ?
    O7 C16 H16A . . 109.9 ?
    C15 C16 H16A . . 109.9 ?
    O7 C16 H16B . . 109.9 ?
    C15 C16 H16B . . 109.9 ?
    H16A C16 H16B . . 108.3 ?
    O8 C17 O7 . . 126.48(11) ?
    O8 C17 O7 . 2_757 126.48(11) ?
    O7 C17 O7 . 2_757 107.0(2) ?
    O6 C18 O5 . . 125.61(19) ?
    O6 C18 N2 . . 123.86(19) ?
    O5 C18 N2 . . 110.51(16) ?
    O5 C19 C22 . . 108.72(16) ?
    O5 C19 C20 . . 102.10(15) ?
    C22 C19 C20 . . 111.57(16) ?
    O5 C19 C21 . . 110.84(16) ?
    C22 C19 C21 . . 112.85(17) ?
    C20 C19 C21 . . 110.23(17) ?
    C19 C20 H20A . . 109.5 ?
    C19 C20 H20B . . 109.5 ?
    H20A C20 H20B . . 109.5 ?
    C19 C20 H20C . . 109.5 ?
    H20A C20 H20C . . 109.5 ?
    H20B C20 H20C . . 109.5 ?
    C19 C21 H21A . . 109.5 ?
    C19 C21 H21B . . 109.5 ?
    H21A C21 H21B . . 109.5 ?
    C19 C21 H21C . . 109.5 ?
    H21A C21 H21C . . 109.5 ?
    H21B C21 H21C . . 109.5 ?
    C19 C22 H22A . . 109.5 ?
    C19 C22 H22B . . 109.5 ?
    H22A C22 H22B . . 109.5 ?
    C19 C22 H22C . . 109.5 ?
    H22A C22 H22C . . 109.5 ?
    H22B C22 H22C . . 109.5 ?
loop_
    _geom_torsion_atom_site_label_1
    _geom_torsion_atom_site_label_2
    _geom_torsion_atom_site_label_3
    _geom_torsion_atom_site_label_4
    _geom_torsion_site_symmetry_1
    _geom_torsion_site_symmetry_2
    _geom_torsion_site_symmetry_3
    _geom_torsion_site_symmetry_4
    _geom_torsion
    _geom_torsion_publ_flag
    C7 N1 C1 C2 . . . . 176.45(17) ?
    C4 N1 C1 C2 . . . . -15.76(19) ?
    N1 C1 C2 C3 . . . . 33.84(18) ?
    C1 C2 C3 C4 . . . . -40.29(18) ?
    C7 N1 C4 C5 . . . . -81.3(2) ?
    C1 N1 C4 C5 . . . . 111.38(17) ?
    C7 N1 C4 C3 . . . . 158.15(17) ?
    C1 N1 C4 C3 . . . . -9.15(19) ?
    C2 C3 C4 N1 . . . . 30.20(18) ?
    C2 C3 C4 C5 . . . . -88.61(17) ?
    C6 O3 C5 C4 . . . . -98.00(16) ?
    N1 C4 C5 O3 . . . . 178.94(14) ?
    C3 C4 C5 O3 . . . . -66.87(18) ?
    C5 O3 C6 O4 . . . . -5.10(16) ?
    C5 O3 C6 O3 . . . 2_656 174.90(16) ?
    C8 O1 C7 O2 . . . . -4.2(3) ?
    C8 O1 C7 N1 . . . . 175.71(15) ?
    C4 N1 C7 O2 . . . . -169.34(17) ?
    C1 N1 C7 O2 . . . . -3.1(3) ?
    C4 N1 C7 O1 . . . . 10.8(3) ?
    C1 N1 C7 O1 . . . . 176.99(15) ?
    C7 O1 C8 C10 . . . . 64.9(2) ?
    C7 O1 C8 C11 . . . . -177.36(15) ?
    C7 O1 C8 C9 . . . . -59.5(2) ?
    C18 N2 C12 C13 . . . . 174.22(16) ?
    C15 N2 C12 C13 . . . . -19.19(18) ?
    N2 C12 C13 C14 . . . . 35.11(18) ?
    C12 C13 C14 C15 . . . . -39.24(19) ?
    C18 N2 C15 C16 . . . . -78.9(2) ?
    C12 N2 C15 C16 . . . . 115.30(16) ?
    C18 N2 C15 C14 . . . . 160.90(17) ?
    C12 N2 C15 C14 . . . . -4.86(18) ?
    C13 C14 C15 N2 . . . . 26.95(18) ?
    C13 C14 C15 C16 . . . . -92.03(17) ?
    C17 O7 C16 C15 . . . . -94.52(15) ?
    N2 C15 C16 O7 . . . . -179.11(14) ?
    C14 C15 C16 O7 . . . . -65.08(18) ?
    C16 O7 C17 O8 . . . . -5.21(14) ?
    C16 O7 C17 O7 . . . 2_757 174.79(14) ?
    C19 O5 C18 O6 . . . . 1.8(3) ?
    C19 O5 C18 N2 . . . . -179.82(14) ?
    C12 N2 C18 O6 . . . . -2.7(3) ?
    C15 N2 C18 O6 . . . . -167.50(16) ?
    C12 N2 C18 O5 . . . . 178.84(14) ?
    C15 N2 C18 O5 . . . . 14.0(2) ?
    C18 O5 C19 C22 . . . . 65.4(2) ?
    C18 O5 C19 C20 . . . . -176.56(15) ?
    C18 O5 C19 C21 . . . . -59.2(2) ?
loop_
    _geom_hbond_atom_site_label_D
    _geom_hbond_atom_site_label_H
    _geom_hbond_atom_site_label_A
    _geom_hbond_site_symmetry_A
    _geom_hbond_distance_DH
    _geom_hbond_distance_HA
    _geom_hbond_distance_DA
    _geom_hbond_angle_DHA
    C2 H2B O2 4_657 0.99 2.60 3.223(2) 121
    C5 H5A O6 4_656 0.99 2.50 3.380(2) 148
    C13 H13B O6 4_646 0.99 2.54 3.231(2) 127
