# Supplementary material for: Bis{[1-(tert-butoxy­carbonyl)­pyrrolidin-2-yl]meth­yl} carbonate
Source: Acta Crystallogr Sect E Struct Rep Online. 2009 Oct 3;65(Pt 11):o2610. doi: 10.1107/S1600536809039452 (PMC2971100; doi:10.1107/S1600536809039452)
Supplement: Supplementary file 2 [file e-65-o2610-Isup2.hkl]

# 
# h,k,l, Fc-squared, Fo-squared, sigma(Fo-squared) and status flag 
# 
data_I
_shelx_title ' bo386 in C2' 
_shelx_refln_list_code          4 
_shelx_F_calc_maximum      433.84 
_exptl_crystal_F_000       928.00 
_reflns_d_resolution_high  0.7699 
 
loop_ 
 _symmetry_equiv_pos_as_xyz 
 'x, y, z' 
 '-x, y, -z' 
 'x+1/2, y+1/2, z' 
 '-x+1/2, y+1/2, -z' 
 
_cell_length_a    21.9952 
_cell_length_b     9.9534 
_cell_length_c    10.5307 
_cell_angle_alpha  90.000 
_cell_angle_beta  100.631 
_cell_angle_gamma  90.000 
 
_shelx_F_squared_multiplier     1.000 
 
loop_ 
 _refln_index_h 
 _refln_index_k 
 _refln_index_l 
 _refln_F_squared_calc 
 _refln_F_squared_meas 
 _refln_F_squared_sigma 
 _refln_observed_status 
   4   0   0    35849.61    34800.86    158.11 o 
   6   0   0    12460.92    12198.22    113.18 o 
   8   0   0      628.55      579.25     12.03 o 
  10   0   0     5508.15     5525.81     60.96 o 
  12   0   0      888.67      911.00     59.76 o 
  14   0   0     2241.21     2316.13     49.76 o 
  16   0   0      484.08      502.09     24.09 o 
  18   0   0     5394.69     5594.95    123.21 o 
  20   0   0     1465.48     1496.88     44.94 o 
  22   0   0     2152.69     2149.78     76.57 o 
  24   0   0      163.75      153.94     19.71 o 
  26   0   0       20.09       35.58     16.62 o 
  28   0   0       96.82       90.06     31.52 o 
   3   1   0     1186.21     1114.84     16.24 o 
   5   1   0    11110.10    10757.76     34.17 o 
   7   1   0     4577.59     4532.38     37.29 o 
   9   1   0      837.24      816.75     16.99 o 
  11   1   0      172.11      166.94     11.08 o 
  13   1   0      613.11      601.68     16.16 o 
  15   1   0      217.66      190.97     11.42 o 
  17   1   0      418.77      408.71     18.79 o 
  19   1   0     1509.49     1488.57     30.99 o 
  21   1   0      177.26      172.46     13.20 o 
  23   1   0       90.88       71.30     10.78 o 
  25   1   0      854.37      896.07     29.40 o 
  27   1   0      188.06      197.01     16.98 o 
   0   2   0       16.31       19.99      1.81 o 
   2   2   0     4280.15     3963.15     23.16 o 
   4   2   0     1854.67     1769.11     10.99 o 
   6   2   0     1297.41     1231.35     12.64 o 
   8   2   0      370.12      359.61      7.18 o 
  10   2   0      886.70      935.41     15.25 o 
  12   2   0     3132.80     3332.58     34.80 o 
  14   2   0     1010.71     1049.35     24.23 o 
  16   2   0      429.27      430.17     15.72 o 
  18   2   0      435.62      431.80     17.20 o 
  20   2   0     1272.54     1243.87     29.58 o 
  22   2   0      263.25      246.99     15.01 o 
  24   2   0        4.55       17.52      8.74 o 
  26   2   0        0.77       11.47      8.21 o 
   1   3   0      142.60      107.63      2.15 o 
   3   3   0     1843.38     1758.98     19.33 o 
   5   3   0     3661.31     3678.60     25.78 o 
   7   3   0      709.90      730.78     12.88 o 
   9   3   0      237.06      196.76      6.62 o 
  11   3   0      174.23      184.91      9.07 o 
  13   3   0     1943.01     1981.78     34.57 o 
  15   3   0      251.17      258.16     13.47 o 
  17   3   0      716.53      712.05     20.65 o 
  19   3   0      268.68      254.30     15.21 o 
  21   3   0      230.04      222.22     14.65 o 
  23   3   0       29.58       32.77      9.13 o 
  25   3   0      115.59      110.84     12.82 o 
  27   3   0      215.47      252.57     20.05 o 
   0   4   0    10001.49    10028.28     85.30 o 
   2   4   0     2094.35     2205.69     16.50 o 
   4   4   0      990.85     1010.51     14.23 o 
   6   4   0      650.96      756.54     13.12 o 
   8   4   0      836.48      802.18     12.19 o 
  10   4   0      232.64      242.63      8.44 o 
  12   4   0     1640.27     1631.62     25.99 o 
  14   4   0      239.21      248.39     12.95 o 
  16   4   0     1077.38     1085.20     24.16 o 
  18   4   0       99.63       88.51      9.36 o 
  20   4   0      168.00      158.61     12.47 o 
  22   4   0      226.21      197.21     14.94 o 
  24   4   0      126.26      112.68     13.14 o 
  26   4   0      163.28      174.98     15.81 o 
   1   5   0     1718.46     1902.38     11.74 o 
   3   5   0    11472.10    12484.86    142.79 o 
   5   5   0      610.08      644.70     17.52 o 
   7   5   0      313.67      377.48     11.01 o 
   9   5   0      734.45      701.59     14.24 o 
  11   5   0      882.62      877.19     24.34 o 
  13   5   0      119.48      108.32      6.68 o 
  15   5   0      858.68      863.00     20.99 o 
  17   5   0      389.78      387.80     15.85 o 
  19   5   0      128.23      131.80     11.21 o 
  21   5   0      325.76      340.82     17.53 o 
  23   5   0      354.85      325.90     24.39 o 
  25   5   0      197.44      202.09     18.98 o 
   0   6   0       91.52       71.51      5.62 o 
   2   6   0      152.27      156.50      6.78 o 
   4   6   0      183.54      208.41      8.66 o 
   6   6   0       56.47       56.58      8.20 o 
   8   6   0      484.71      497.42     19.84 o 
  10   6   0     1970.86     1972.76     31.97 o 
  12   6   0      373.92      388.50     10.33 o 
  14   6   0      202.07      197.82     10.48 o 
  16   6   0      414.05      426.47     16.00 o 
  18   6   0      128.85      142.33     10.94 o 
  20   6   0      137.32      119.89     10.79 o 
  22   6   0      910.55      959.16     34.60 o 
  24   6   0      236.46      225.01     19.83 o 
   1   7   0     2680.02     2842.26     37.43 o 
   3   7   0      240.54      239.26      8.72 o 
   5   7   0     1142.07     1289.80     57.90 o 
   7   7   0      273.54      275.82     13.72 o 
   9   7   0     3947.56     4136.49    101.85 o 
  11   7   0      146.89      153.63      6.34 o 
  13   7   0     1349.16     1281.73     21.44 o 
  15   7   0     1349.46     1377.99     34.68 o 
  17   7   0     1401.79     1440.92     37.38 o 
  19   7   0      146.49      158.23     15.96 o 
  21   7   0      134.20      139.36     14.95 o 
  23   7   0        8.83       15.02      8.46 o 
   0   8   0        5.21        6.82      1.96 o 
   2   8   0        7.03        9.39      3.01 o 
   4   8   0       41.37       50.35      7.02 o 
   6   8   0      603.64      590.26     24.21 o 
   8   8   0     2087.14     2072.51     36.02 o 
  10   8   0     3804.85     3828.90     82.27 o 
  12   8   0      871.24      952.85     35.63 o 
  14   8   0      222.10      221.79     19.55 o 
  16   8   0      705.93      728.06     27.78 o 
  18   8   0       18.95       15.76      6.63 o 
  20   8   0      235.11      279.17     29.22 o 
  22   8   0       36.89       22.54     11.69 o 
   1   9   0       50.93       48.35      9.68 o 
   3   9   0      848.64      746.68     18.91 o 
   5   9   0       28.54       27.91      6.04 o 
   7   9   0      223.62      211.03     12.92 o 
   9   9   0      756.26      765.97     26.10 o 
  11   9   0      259.60      266.03     17.27 o 
  13   9   0       29.33       38.55      8.28 o 
  15   9   0      304.40      333.93     24.83 o 
  17   9   0      112.62      110.93     15.62 o 
  19   9   0      112.04       99.68     16.93 o 
   0  10   0      634.90      501.93     38.56 o 
   2  10   0     1145.49     1091.02     40.30 o 
   4  10   0      608.68      520.80     27.36 o 
   6  10   0       38.17       27.38      8.57 o 
   8  10   0      159.27      139.04     15.39 o 
  10  10   0      160.48      159.37     15.84 o 
  12  10   0      180.56      189.55     14.93 o 
  14  10   0        3.92       11.57      7.99 o 
  16  10   0      325.24      352.40     30.61 o 
   1  11   0      106.34      107.85     14.41 o 
   3  11   0      138.74      110.24     21.76 o 
   5  11   0        8.49       14.29      9.26 o 
   7  11   0      373.09      417.02     25.96 o 
   9  11   0      103.06      102.68     16.46 o 
  11  11   0      410.78      408.24     39.22 o 
  13  11   0       49.84       25.32     15.06 o 
   0  12   0       21.37        3.47     11.09 o 
   2  12   0      297.57      302.62     22.90 o 
   4  12   0       27.37       12.24      8.82 o 
   6  12   0       97.34       95.64     15.69 o 
   8  12   0        7.46       12.74     13.24 o 
  10  12   0      209.59      284.28     41.70 o 
 -28   0   1        3.94       -0.97     11.19 o 
 -26   0   1      206.36      240.02     25.16 o 
 -24   0   1       59.61       52.58     14.51 o 
 -22   0   1     1127.38     1208.22     56.94 o 
 -20   0   1      387.03      407.32     25.47 o 
 -18   0   1      376.89      436.18     46.25 o 
 -16   0   1      668.29      613.15     27.22 o 
 -14   0   1      111.09       89.18     25.40 o 
 -12   0   1      824.69      793.65     24.40 o 
 -10   0   1      791.34      798.19     24.70 o 
  -8   0   1     7591.43     7647.80    114.73 o 
  -6   0   1     1703.20     1584.49     18.65 o 
  -4   0   1      778.13      741.85     17.09 o 
   4   0   1      925.60      903.29     17.88 o 
   6   0   1       87.34       70.54      5.47 o 
   8   0   1     1897.63     1861.85     22.01 o 
  10   0   1       26.02       25.50      6.81 o 
  12   0   1     1647.02     1754.75     38.72 o 
  14   0   1      422.43      436.20     22.26 o 
  16   0   1      733.39      769.49     30.18 o 
  18   0   1     1746.31     1726.00     46.65 o 
  20   0   1       84.83       72.76     14.87 o 
  22   0   1       23.96       26.00     10.49 o 
  24   0   1      117.71      128.30     19.55 o 
  26   0   1      175.31      214.49     45.75 o 
 -27   1   1      362.08      384.57     21.02 o 
 -25   1   1      178.05      198.54     15.32 o 
 -23   1   1      366.49      390.96     19.75 o 
 -21   1   1      352.73      402.47     18.77 o 
 -19   1   1      156.51      164.61     13.25 o 
 -17   1   1      304.50      288.92     17.78 o 
 -15   1   1      401.87      406.04     19.62 o 
 -13   1   1      150.51      168.38     12.00 o 
 -11   1   1     1954.24     2048.29     44.72 o 
  -9   1   1     2065.89     2121.74     23.46 o 
  -7   1   1     5464.43     5335.00     59.74 o 
  -5   1   1      810.68      749.53      9.61 o 
  -3   1   1     3314.92     3201.69     18.34 o 
   1   1   1     7766.32     7159.46     38.94 o 
   3   1   1     1404.94     1206.58     19.26 o 
   5   1   1      986.76      878.97     18.50 o 
   7   1   1     1618.10     1762.11     19.49 o 
   9   1   1     1257.10     1319.22     17.39 o 
  11   1   1       46.04       45.43      5.75 o 
  13   1   1     1612.91     1664.07     26.68 o 
  15   1   1      851.54      838.65     21.62 o 
  17   1   1      819.05      854.95     23.76 o 
  19   1   1     1967.99     2043.54     36.76 o 
  21   1   1       12.25       16.25      8.11 o 
  23   1   1      962.62     1032.05     38.89 o 
  25   1   1      292.07      320.15     19.41 o 
  27   1   1      126.96      121.20     14.67 o 
 -28   2   1      287.51      314.15     20.59 o 
 -26   2   1      460.42      495.78     23.62 o 
 -24   2   1      233.22      251.43     16.89 o 
 -22   2   1      196.53      180.39     13.49 o 
 -20   2   1       38.45       20.15      6.28 o 
 -18   2   1      138.17      130.96     13.37 o 
 -16   2   1     1065.09     1127.68     27.90 o 
 -14   2   1      363.46      349.86     16.67 o 
 -12   2   1       89.05      105.89      8.15 o 
 -10   2   1     2405.36     2314.04     24.43 o 
  -8   2   1     2909.70     2906.12     35.20 o 
  -6   2   1     3754.10     3512.35     24.76 o 
  -4   2   1     8923.21     8735.19     29.74 o 
  -2   2   1    31748.84    30654.81    127.01 o 
   0   2   1     4406.54     4229.99     17.75 o 
   2   2   1    10617.58    10522.57     28.85 o 
   4   2   1     1433.21     1294.70     11.96 o 
   6   2   1       74.72       74.69      4.24 o 
   8   2   1     1753.74     1794.20     28.23 o 
  10   2   1     2161.28     2337.91     25.51 o 
  12   2   1     1559.63     1584.67     24.82 o 
  14   2   1      787.54      753.56     20.58 o 
  16   2   1      562.50      547.11     18.57 o 
  18   2   1      183.87      173.15     12.04 o 
  20   2   1      219.41      192.78     13.58 o 
  22   2   1      639.30      656.92     23.75 o 
  24   2   1       16.68       11.64      8.11 o 
  26   2   1       45.07       38.05     11.57 o 
 -27   3   1      255.20      258.81     18.51 o 
 -25   3   1      180.22      166.16     14.32 o 
 -23   3   1       14.89       19.78      8.02 o 
 -21   3   1       97.25       89.12     10.78 o 
 -19   3   1      310.50      274.62     14.62 o 
 -17   3   1      975.00     1006.84     23.88 o 
 -15   3   1     1900.14     2011.05     34.53 o 
 -13   3   1     2101.63     2139.30     42.35 o 
 -11   3   1     2878.75     3027.71     27.79 o 
  -9   3   1     1029.18      995.83     13.93 o 
  -7   3   1     1403.91     1454.83     13.66 o 
  -5   3   1      139.50      160.25      3.81 o 
  -3   3   1       97.52       86.85      2.68 o 
  -1   3   1       88.08       80.14      2.62 o 
   1   3   1     6072.46     5786.33     31.11 o 
   3   3   1      306.29      288.67      4.65 o 
   5   3   1    10938.89    11304.42     39.79 o 
   7   3   1     6809.71     7037.80     65.94 o 
   9   3   1     1166.81     1123.64     16.48 o 
  11   3   1     2740.69     3038.17     32.72 o 
  13   3   1      977.85      969.07     22.95 o 
  15   3   1     2344.76     2299.64     36.57 o 
  17   3   1       57.52       59.52      8.41 o 
  19   3   1      245.55      240.91     14.14 o 
  21   3   1      235.78      211.51     14.38 o 
  23   3   1      192.04      197.37     15.64 o 
  25   3   1      299.74      307.17     19.25 o 
 -26   4   1      223.57      227.11     17.03 o 
 -24   4   1      116.92      106.01     12.24 o 
 -22   4   1      429.58      429.83     18.92 o 
 -20   4   1      163.22      169.89     13.66 o 
 -18   4   1      162.81      194.12     12.18 o 
 -16   4   1       56.83       56.06      8.06 o 
 -14   4   1     2160.36     2191.29     55.21 o 
 -12   4   1     2472.71     2509.83     34.51 o 
 -10   4   1      754.69      758.03     11.82 o 
  -8   4   1      280.66      287.52      6.87 o 
  -6   4   1     1322.61     1343.41     11.62 o 
  -4   4   1     2052.50     2121.68     32.93 o 
  -2   4   1    12387.10    12743.72     55.17 o 
   0   4   1     5261.04     5518.15     52.31 o 
   2   4   1     1723.99     1702.24     11.97 o 
   4   4   1      721.20      846.92     10.75 o 
   6   4   1       52.36       51.54      3.25 o 
   8   4   1     3223.34     3308.35     29.68 o 
  10   4   1     2857.06     2833.76     27.40 o 
  12   4   1       75.31       85.37      7.33 o 
  14   4   1      130.69      140.20      9.73 o 
  16   4   1      217.13      207.43     12.44 o 
  18   4   1      677.27      674.87     21.38 o 
  20   4   1     1055.29     1029.79     27.29 o 
  22   4   1      430.93      457.66     20.42 o 
  24   4   1       84.07       99.79     12.33 o 
  26   4   1      206.07      197.94     16.54 o 
 -25   5   1       21.55       13.69      7.49 o 
 -23   5   1       30.89       23.14      8.54 o 
 -21   5   1      634.05      600.92     23.46 o 
 -19   5   1      323.92      302.73     15.65 o 
 -17   5   1       73.59       79.95      8.29 o 
 -15   5   1      474.71      430.06     16.59 o 
 -13   5   1       49.87       59.62      5.90 o 
 -11   5   1      312.81      294.13      9.28 o 
  -9   5   1       77.35       80.99      6.60 o 
  -7   5   1      317.09      382.57      8.20 o 
  -5   5   1     5958.34     6085.48     38.00 o 
  -3   5   1     4281.49     4626.95     33.94 o 
  -1   5   1     2475.85     2585.80     25.51 o 
   1   5   1    13457.73    14178.22     74.57 o 
   3   5   1     1117.68     1272.68     33.46 o 
   5   5   1      169.97      171.77      8.62 o 
   7   5   1      280.00      310.30      8.09 o 
   9   5   1      428.49      408.38      9.43 o 
  11   5   1      108.46       78.01      5.65 o 
  13   5   1       78.93       79.60      7.54 o 
  15   5   1     1252.23     1230.90     25.46 o 
  17   5   1      533.59      505.81     20.23 o 
  19   5   1      653.54      603.98     21.75 o 
  21   5   1      109.28      100.91     11.08 o 
  23   5   1        9.57       13.43      7.82 o 
  25   5   1       46.89       45.95     12.79 o 
 -24   6   1       56.12       72.44     12.84 o 
 -22   6   1        8.00       17.48      9.23 o 
 -20   6   1      144.42      152.34     11.45 o 
 -18   6   1      624.52      609.45     20.60 o 
 -16   6   1       38.45       44.17      6.84 o 
 -14   6   1     2239.65     2267.31     30.78 o 
 -12   6   1     1084.02     1083.27     19.61 o 
 -10   6   1      118.58      111.55      5.68 o 
  -8   6   1      862.93      878.68     16.43 o 
  -6   6   1      739.20      732.43     20.69 o 
  -4   6   1     1141.99     1187.79     17.72 o 
  -2   6   1     2899.20     2920.85     23.77 o 
   0   6   1       89.34      109.67      3.78 o 
   2   6   1      144.92      110.03      6.36 o 
   4   6   1      133.34      138.66      7.62 o 
   6   6   1       68.02       68.02      7.99 o 
   8   6   1      209.24      193.83      7.61 o 
  10   6   1     4521.29     4766.42     52.78 o 
  12   6   1      123.28      120.23      6.94 o 
  14   6   1      574.01      570.29     17.02 o 
  16   6   1      133.32      151.81     10.76 o 
  18   6   1       45.12       37.39      7.23 o 
  20   6   1      381.97      398.34     22.49 o 
  22   6   1       92.93       96.66     15.04 o 
  24   6   1       11.07       12.52      9.69 o 
 -23   7   1       85.64       96.03     15.08 o 
 -21   7   1       15.22       17.32      9.03 o 
 -19   7   1       71.71       84.22     12.06 o 
 -17   7   1      798.69      874.97     29.21 o 
 -15   7   1     1298.08     1236.89     32.70 o 
 -13   7   1     1001.58      998.72     34.14 o 
 -11   7   1     1425.48     1381.55     16.91 o 
  -9   7   1       60.16       53.46      8.92 o 
  -7   7   1      140.75      152.51     10.66 o 
  -5   7   1     1408.61     1290.27     30.21 o 
  -3   7   1      538.99      530.85     12.02 o 
  -1   7   1       95.58      103.49      3.32 o 
   1   7   1      133.72       95.15      5.47 o 
   3   7   1      794.54      799.12     20.48 o 
   5   7   1     1436.06     1433.04     30.50 o 
   7   7   1     1254.00     1137.18     35.15 o 
   9   7   1      508.34      518.79     28.39 o 
  11   7   1     2158.06     2183.39     23.73 o 
  13   7   1     1200.19     1249.53     55.43 o 
  15   7   1      373.98      380.08     24.81 o 
  17   7   1       93.30       86.38     13.00 o 
  19   7   1       16.72       17.00      8.08 o 
  21   7   1       91.42       93.93     13.75 o 
  23   7   1      259.80      260.40     22.25 o 
 -22   8   1       80.62       80.33     16.53 o 
 -20   8   1      126.37      128.88     17.31 o 
 -18   8   1      348.91      375.72     31.11 o 
 -16   8   1      105.71       79.40     13.54 o 
 -14   8   1      596.86      596.75     25.13 o 
 -12   8   1      869.94      875.78     26.26 o 
 -10   8   1     2580.60     2613.07     45.72 o 
  -8   8   1      235.82      232.33     13.57 o 
  -6   8   1       48.71       42.51      8.73 o 
  -4   8   1     1412.94     1409.70     20.71 o 
  -2   8   1      267.04      266.91      8.32 o 
   0   8   1     1578.62     1576.70     19.69 o 
   2   8   1      206.66      181.75      7.96 o 
   4   8   1      560.49      642.74     18.75 o 
   6   8   1      604.43      607.89     19.74 o 
   8   8   1      415.92      382.94     17.10 o 
  10   8   1      148.50      153.15     13.00 o 
  12   8   1      225.24      200.70     18.24 o 
  14   8   1      289.62      347.48     23.26 o 
  16   8   1       14.33       24.53      9.05 o 
  18   8   1       59.48       55.86     13.12 o 
  20   8   1      147.74      140.25     18.38 o 
 -19   9   1       26.38       28.79     22.50 o 
 -17   9   1      192.51      182.18     18.99 o 
 -15   9   1       81.90       76.33     11.42 o 
 -13   9   1      297.14      274.02     16.67 o 
 -11   9   1      254.66      256.20     15.42 o 
  -9   9   1       70.25       68.16      9.04 o 
  -7   9   1      233.20      246.24     13.35 o 
  -5   9   1      138.91      134.26      9.73 o 
  -3   9   1      154.13      130.43      9.17 o 
  -1   9   1       58.47       44.26      9.12 o 
   1   9   1       76.49       62.03      9.88 o 
   3   9   1      614.25      642.32     18.16 o 
   5   9   1      429.17      437.77     16.74 o 
   7   9   1      125.21      115.53     10.56 o 
   9   9   1       60.13       48.14      8.13 o 
  11   9   1      278.99      272.29     16.85 o 
  13   9   1      125.30      137.27     19.72 o 
  15   9   1      182.45      188.76     18.35 o 
  17   9   1      164.24      177.93     19.96 o 
  19   9   1       45.36       38.32     12.90 o 
 -18  10   1       92.77       74.75     18.47 o 
 -16  10   1       25.33       27.04     11.67 o 
 -14  10   1        0.20       14.82      8.75 o 
 -12  10   1       20.66       16.23     14.15 o 
 -10  10   1      377.52      356.17     17.93 o 
  -8  10   1       65.51       66.58     11.84 o 
  -6  10   1      455.74      387.42     22.26 o 
  -4  10   1      269.68      269.84     20.27 o 
  -2  10   1      451.83      514.63     27.00 o 
   0  10   1       43.55       27.01     12.99 o 
   2  10   1      447.14      365.89     22.71 o 
   4  10   1      152.04      197.66     17.90 o 
   6  10   1      175.68      130.99     22.75 o 
   8  10   1        8.39       18.68      9.73 o 
  10  10   1      165.85      169.17     13.49 o 
  12  10   1       33.56       32.56      8.61 o 
  14  10   1      101.92       96.23     13.20 o 
  16  10   1       37.98       27.35      8.81 o 
 -13  11   1       13.52       19.03     19.36 o 
 -11  11   1       19.69       16.88     18.86 o 
  -9  11   1       99.76      104.58     24.82 o 
  -7  11   1      179.15      169.50     17.71 o 
  -5  11   1       46.52       45.73     10.80 o 
  -3  11   1      149.71      125.73     14.74 o 
  -1  11   1       62.43       63.87     18.86 o 
   1  11   1      284.17      279.63     20.82 o 
   3  11   1      244.65      247.14     19.91 o 
   5  11   1       51.50       44.25     11.58 o 
   7  11   1        7.59        6.18      7.89 o 
   9  11   1       14.03       17.79     10.26 o 
  11  11   1       42.73       45.37     12.62 o 
  13  11   1       18.35       20.43     12.99 o 
 -10  12   1      247.81      259.63     35.08 o 
  -8  12   1       44.15       79.76     22.83 o 
  -6  12   1      290.86      277.17     34.09 o 
  -4  12   1       47.76       48.65     19.36 o 
  -2  12   1      788.33      816.04     51.80 o 
   0  12   1       20.65       30.34     10.92 o 
   2  12   1      119.74      101.41     14.54 o 
   4  12   1      304.15      316.39     24.18 o 
   6  12   1       47.04       34.51     13.82 o 
   8  12   1      184.20      208.81     21.12 o 
 -28   0   2      122.11       84.08     18.15 o 
 -26   0   2      244.45      215.52     22.58 o 
 -24   0   2     1280.01     1355.82     47.34 o 
 -22   0   2      740.53      733.49     35.77 o 
 -20   0   2      200.20      197.92     24.24 o 
 -18   0   2      244.57      252.95     24.31 o 
 -16   0   2        1.03        8.56      7.65 o 
 -14   0   2     3252.52     3199.30     83.49 o 
 -12   0   2     1141.64     1187.26     29.55 o 
 -10   0   2     7670.24     8042.17     86.70 o 
  -8   0   2      802.96      754.32     16.32 o 
  -6   0   2     2108.75     2014.52     38.94 o 
  -4   0   2   188217.70   190757.77   1245.27 o 
  -2   0   2     9412.19     9178.72     67.07 o 
   0   0   2    22587.61    20599.38     89.94 o 
   2   0   2    24048.22    23239.48    164.68 o 
   4   0   2      981.69      962.37     13.64 o 
   6   0   2       92.09       68.98      5.47 o 
   8   0   2     5956.66     6457.91    180.41 o 
  10   0   2      525.70      453.45     32.52 o 
  12   0   2     1715.70     1758.77     38.98 o 
  14   0   2     4590.20     4676.32     77.82 o 
  16   0   2       13.58       13.22     10.85 o 
  18   0   2     5070.80     5173.63    111.10 o 
  20   0   2     3062.50     3209.63     67.77 o 
  22   0   2      338.87      345.00     31.94 o 
  24   0   2      318.28      292.87     41.95 o 
  26   0   2      251.07      221.48     25.88 o 
 -27   1   2       72.69       64.76     11.96 o 
 -25   1   2       82.77       82.96     11.44 o 
 -23   1   2     1360.28     1309.81     34.47 o 
 -21   1   2       74.62       85.95     12.63 o 
 -19   1   2      106.87      109.79     12.45 o 
 -17   1   2      256.02      267.76     13.39 o 
 -15   1   2      252.91      253.52     17.22 o 
 -13   1   2      336.24      311.65     17.41 o 
 -11   1   2     9725.26    10365.88    102.25 o 
  -9   1   2     3837.18     3941.89     35.53 o 
  -7   1   2    10882.25    10955.10     52.57 o 
  -5   1   2    27056.75    28196.63    126.15 o 
  -3   1   2    14962.08    15205.49     46.80 o 
  -1   1   2     1982.46     1852.81     19.93 o 
   1   1   2    11690.81    11289.38     56.65 o 
   3   1   2      696.39      645.97      8.29 o 
   5   1   2     4865.81     4689.74     53.00 o 
   7   1   2     5070.84     4961.73     77.68 o 
   9   1   2      424.63      420.45     12.53 o 
  11   1   2      329.65      408.41     14.47 o 
  13   1   2      469.61      427.06     16.24 o 
  15   1   2     1490.97     1540.54     47.31 o 
  17   1   2      107.18      102.52     11.04 o 
  19   1   2      229.89      204.12     13.52 o 
  21   1   2      730.17      745.67     24.94 o 
  23   1   2       73.97       53.23     10.67 o 
  25   1   2      166.62      146.42     15.68 o 
 -28   2   2       43.24       35.41     10.95 o 
 -26   2   2      188.67      196.91     15.41 o 
 -24   2   2      289.42      267.17     16.06 o 
 -22   2   2       37.91       32.32      9.36 o 
 -20   2   2       33.83       38.27      9.12 o 
 -18   2   2     1243.86     1265.41     32.31 o 
 -16   2   2      153.47      166.49     10.34 o 
 -14   2   2     1287.71     1252.24     53.14 o 
 -12   2   2     1951.68     2075.03     26.79 o 
 -10   2   2     3224.16     3170.21     38.90 o 
  -8   2   2     3147.78     3079.70     21.14 o 
  -6   2   2      375.75      358.32      6.81 o 
  -4   2   2      842.30      808.08      6.49 o 
  -2   2   2     6008.19     5762.56     31.74 o 
   0   2   2     1940.27     1816.17     18.13 o 
   2   2   2      150.13      138.43      4.13 o 
   4   2   2        9.57       15.32      2.39 o 
   6   2   2      157.88      178.11      5.35 o 
   8   2   2    11228.90    11672.39     82.81 o 
  10   2   2     1635.74     1666.05     25.43 o 
  12   2   2     1107.35     1201.87     25.74 o 
  14   2   2      788.01      827.61     29.70 o 
  16   2   2     2066.08     2084.74     34.58 o 
  18   2   2      322.01      282.21     15.17 o 
  20   2   2       17.26       21.94      8.11 o 
  22   2   2       90.33       79.20     10.06 o 
  24   2   2       93.41       89.04     11.90 o 
  26   2   2      479.73      530.90     25.41 o 
 -27   3   2      219.38      242.68     17.99 o 
 -25   3   2       97.74       82.60     11.10 o 
 -23   3   2      207.99      223.58     16.20 o 
 -21   3   2       46.13       47.15     10.68 o 
 -19   3   2       63.93       65.90     10.32 o 
 -17   3   2      514.85      529.43     19.58 o 
 -15   3   2      509.14      510.42     15.99 o 
 -13   3   2       95.81       85.72      7.15 o 
 -11   3   2     1876.40     1895.50     20.85 o 
  -9   3   2     1863.91     1841.48     22.12 o 
  -7   3   2     2661.65     2645.10     17.26 o 
  -5   3   2      926.73      878.87      8.33 o 
  -3   3   2      406.28      395.11      6.58 o 
  -1   3   2     1337.69     1258.09      9.86 o 
   1   3   2     4077.05     4014.86     20.00 o 
   3   3   2      581.06      583.05      7.58 o 
   5   3   2     1129.41     1230.08     12.61 o 
   7   3   2     2037.09     2140.97     28.80 o 
   9   3   2     5432.14     5786.49     43.91 o 
  11   3   2      509.94      543.41     16.30 o 
  13   3   2     1368.38     1347.90     25.12 o 
  15   3   2      589.59      579.34     19.04 o 
  17   3   2      523.41      519.47     18.92 o 
  19   3   2      173.93      147.71     12.11 o 
  21   3   2       76.53       76.10     10.17 o 
  23   3   2      106.24      111.87     12.70 o 
  25   3   2      248.01      271.70     19.20 o 
 -26   4   2      179.80      213.40     16.44 o 
 -24   4   2       83.20       88.15     11.22 o 
 -22   4   2       96.36      110.93     13.40 o 
 -20   4   2      304.63      286.73     20.06 o 
 -18   4   2       70.98      101.28     12.19 o 
 -16   4   2      834.54      744.61     25.41 o 
 -14   4   2      329.15      323.16     12.70 o 
 -12   4   2      404.95      475.11     13.72 o 
 -10   4   2      467.49      508.28     11.06 o 
  -8   4   2     2764.35     2719.62     21.57 o 
  -6   4   2     1842.54     1888.63     15.13 o 
  -4   4   2      605.52      565.49      7.86 o 
  -2   4   2      875.84      907.07      9.96 o 
   0   4   2      971.11      999.62     13.33 o 
   2   4   2      469.71      537.90      7.39 o 
   4   4   2      416.58      374.10      6.85 o 
   6   4   2      461.72      401.49     13.35 o 
   8   4   2     2519.55     2748.23     24.48 o 
  10   4   2       70.94       65.55      6.03 o 
  12   4   2      838.58      859.97     27.85 o 
  14   4   2      140.29      147.48     10.25 o 
  16   4   2      362.98      348.92     15.72 o 
  18   4   2      755.81      774.51     23.68 o 
  20   4   2      356.91      351.05     17.54 o 
  22   4   2       25.24       21.39      7.54 o 
  24   4   2      179.76      190.76     15.87 o 
 -25   5   2        9.41        9.64      7.89 o 
 -23   5   2        8.83        9.36      7.15 o 
 -21   5   2       91.93       83.10     12.32 o 
 -19   5   2      204.20      175.82     12.88 o 
 -17   5   2       34.21       32.93      6.91 o 
 -15   5   2      682.07      690.14     26.87 o 
 -13   5   2      904.24      930.58     37.77 o 
 -11   5   2      734.11      711.20     13.41 o 
  -9   5   2       50.86       43.24      3.97 o 
  -7   5   2      912.74      964.44     16.41 o 
  -5   5   2      161.39      167.38      4.93 o 
  -3   5   2       35.67       31.01      2.56 o 
  -1   5   2     7578.82     8287.52     66.49 o 
   1   5   2      195.29      186.90      4.78 o 
   3   5   2     3651.34     4084.69     42.54 o 
   5   5   2      534.51      604.27      9.68 o 
   7   5   2     2056.59     2060.54     23.12 o 
   9   5   2      295.18      331.19      9.54 o 
  11   5   2      902.54      957.74     16.83 o 
  13   5   2      297.57      271.38     12.68 o 
  15   5   2        3.52        8.31      5.89 o 
  17   5   2     1208.69     1184.49     27.29 o 
  19   5   2      129.08      136.72     12.81 o 
  21   5   2      381.26      355.99     18.57 o 
  23   5   2        0.73        5.51      6.84 o 
 -24   6   2       17.88       16.17      8.75 o 
 -22   6   2      254.93      254.69     19.58 o 
 -20   6   2      337.30      349.93     16.01 o 
 -18   6   2       47.16       44.99     11.48 o 
 -16   6   2       34.32       36.42      6.73 o 
 -14   6   2      560.27      593.06     16.43 o 
 -12   6   2      783.00      786.40     16.49 o 
 -10   6   2       18.11       10.21      2.52 o 
  -8   6   2     2593.50     2648.72     35.18 o 
  -6   6   2      445.74      449.86      7.20 o 
  -4   6   2      458.22      425.26      8.06 o 
  -2   6   2     1017.96     1056.54     10.52 o 
   0   6   2      195.76      228.90      5.88 o 
   2   6   2       37.42       36.07      2.68 o 
   4   6   2       23.28       23.18      2.82 o 
   6   6   2      750.12      708.39     12.40 o 
   8   6   2     1001.93      966.23     13.49 o 
  10   6   2      143.67      143.43      7.39 o 
  12   6   2      593.18      553.53     19.16 o 
  14   6   2       37.96       44.48      7.15 o 
  16   6   2      188.27      201.75     12.53 o 
  18   6   2      527.30      494.14     19.03 o 
  20   6   2       49.07       42.27     10.37 o 
  22   6   2       70.46       80.05     14.00 o 
 -23   7   2      108.02      112.72     20.52 o 
 -21   7   2      535.85      566.86     33.69 o 
 -19   7   2       33.58       23.18     10.75 o 
 -17   7   2     1551.16     1574.31     38.40 o 
 -15   7   2      285.83      310.98     19.57 o 
 -13   7   2     1657.81     1697.15     48.67 o 
 -11   7   2      545.09      535.01     22.78 o 
  -9   7   2       98.16       97.82      5.42 o 
  -7   7   2       96.63      104.36      9.84 o 
  -5   7   2     1541.96     1663.60     16.44 o 
  -3   7   2      807.42      838.59      9.69 o 
  -1   7   2      670.89      689.20      9.54 o 
   1   7   2     1370.18     1422.72     12.00 o 
   3   7   2        7.79       10.36      4.03 o 
   5   7   2     6205.39     6157.30     67.88 o 
   7   7   2       52.58       44.22      7.97 o 
   9   7   2      593.38      506.37     11.40 o 
  11   7   2     5016.74     5117.66     93.46 o 
  13   7   2     2174.44     2279.89     54.94 o 
  15   7   2        9.87       13.84      8.11 o 
  17   7   2       20.56       23.55      9.31 o 
  19   7   2       16.71       20.62      9.91 o 
  21   7   2       31.99       23.20     11.45 o 
 -22   8   2       28.87       27.46     13.57 o 
 -20   8   2      303.39      288.63     25.69 o 
 -18   8   2       36.79       33.72     12.05 o 
 -16   8   2      417.26      432.53     27.20 o 
 -14   8   2     2691.33     2856.59     83.90 o 
 -12   8   2      707.95      710.79     23.20 o 
 -10   8   2      149.76      166.50     13.80 o 
  -8   8   2       28.68       29.55      6.24 o 
  -6   8   2       37.68       25.68      6.59 o 
  -4   8   2       94.97      103.76     10.48 o 
  -2   8   2       48.88       49.43      3.09 o 
   0   8   2        7.95        9.56      1.85 o 
   2   8   2      939.84      984.41     21.99 o 
   4   8   2     3129.02     3022.44     40.48 o 
   6   8   2     4313.75     4377.04     53.06 o 
   8   8   2     1217.95     1177.99     28.95 o 
  10   8   2     1012.96     1021.84     28.85 o 
  12   8   2      999.25      967.07     41.24 o 
  14   8   2       32.72       46.06     10.85 o 
  16   8   2      306.94      317.30     24.00 o 
  18   8   2       60.81       50.24     11.52 o 
  20   8   2       16.98       17.27      9.66 o 
 -19   9   2      567.30      624.44     35.96 o 
 -17   9   2       11.32       13.07     10.94 o 
 -15   9   2       87.39       80.79     14.86 o 
 -13   9   2      349.65      329.59     23.71 o 
 -11   9   2       98.17       88.68     10.43 o 
  -9   9   2      365.84      339.01     16.59 o 
  -7   9   2     1657.59     1526.02     29.69 o 
  -5   9   2      206.35      183.42     13.08 o 
  -3   9   2       40.68       30.28      5.34 o 
  -1   9   2     1299.76     1186.29     44.61 o 
   1   9   2      110.53      104.63      8.68 o 
   3   9   2      133.73      124.68      9.65 o 
   5   9   2      503.31      518.12     18.61 o 
   7   9   2       55.70       63.08      9.22 o 
   9   9   2      638.58      634.07     23.30 o 
  11   9   2      775.52      783.76     26.95 o 
  13   9   2       23.87       19.85      8.90 o 
  15   9   2       87.89       92.88     16.22 o 
  17   9   2       56.75       66.22     13.33 o 
 -18  10   2       33.70       38.32     12.78 o 
 -16  10   2      160.20      169.05     19.64 o 
 -14  10   2       51.52       59.61     13.38 o 
 -12  10   2      968.57      946.31     36.81 o 
 -10  10   2       18.59       24.14      9.51 o 
  -8  10   2       20.27       23.50     14.56 o 
  -6  10   2      588.86      588.17     26.68 o 
  -4  10   2        8.80        6.19      7.73 o 
  -2  10   2      931.73      850.60     48.82 o 
   0  10   2      203.47      167.69     22.59 o 
   2  10   2      331.10      299.94     21.51 o 
   4  10   2       30.71       33.94     10.69 o 
   6  10   2      277.30      281.95     20.73 o 
   8  10   2      495.68      523.58     28.38 o 
  10  10   2      464.40      527.73     38.34 o 
  12  10   2      190.67      199.48     15.64 o 
  14  10   2      176.24      185.29     16.16 o 
  16  10   2       32.48       27.77      9.37 o 
 -11  11   2       52.29       65.19     21.84 o 
  -9  11   2       90.88       62.88     18.04 o 
  -7  11   2      335.31      288.10     32.93 o 
  -5  11   2      275.65      263.11     35.58 o 
  -3  11   2       49.71       41.17     11.08 o 
  -1  11   2      330.16      291.03     20.63 o 
   1  11   2       54.10       42.07     11.44 o 
   3  11   2      741.45      836.47     34.07 o 
   5  11   2      442.85      458.66     27.56 o 
   7  11   2       20.59       21.73     11.89 o 
   9  11   2       19.05       21.27     12.40 o 
  11  11   2      721.96      818.59     38.19 o 
  13  11   2      297.96      340.06     26.86 o 
 -10  12   2      237.25      300.17     38.56 o 
  -8  12   2        9.47       20.35     22.67 o 
  -6  12   2      233.82      221.57     32.10 o 
  -4  12   2       23.46       14.56     13.24 o 
  -2  12   2      185.82      173.91     28.46 o 
   0  12   2        2.00       14.40     13.90 o 
   4  12   2        1.15        8.63      7.98 o 
   6  12   2       68.48       72.02     14.09 o 
   8  12   2       59.26       55.77     15.01 o 
 -28   0   3       85.22       90.44     17.88 o 
 -26   0   3      417.51      414.62     37.45 o 
 -24   0   3        1.39        4.45     10.37 o 
 -22   0   3      103.36       79.16     19.53 o 
 -20   0   3       15.60       19.60     10.33 o 
 -18   0   3       10.53        9.74      8.37 o 
 -16   0   3        4.20       13.17      9.20 o 
 -14   0   3     1381.06     1282.44     39.07 o 
 -12   0   3     3299.71     3389.51    109.93 o 
 -10   0   3       40.48       41.80      5.27 o 
  -8   0   3      527.54      546.13     11.68 o 
  -6   0   3      153.45      154.87      9.34 o 
  -4   0   3      687.67      714.37     16.62 o 
  -2   0   3     3578.25     3373.14     53.68 o 
   0   0   3     5872.83     5747.65     58.19 o 
   2   0   3       72.32       59.25      4.67 o 
   4   0   3      431.55      441.58     10.57 o 
   6   0   3        4.11       14.56      5.61 o 
   8   0   3      153.84      172.65     12.53 o 
  10   0   3        0.36        7.06      7.88 o 
  12   0   3      228.37      222.24     16.71 o 
  14   0   3      631.25      657.09     29.54 o 
  16   0   3      302.67      300.27     20.91 o 
  18   0   3       31.99       24.51     11.77 o 
  20   0   3      117.40      124.11     21.18 o 
  22   0   3       11.47        9.52     12.09 o 
  24   0   3      249.54      256.48     26.08 o 
 -27   1   3       69.56       54.05     11.70 o 
 -25   1   3      279.98      308.11     23.61 o 
 -23   1   3        1.74        6.10      5.93 o 
 -21   1   3       98.08       88.58     12.03 o 
 -19   1   3      493.36      501.17     18.07 o 
 -17   1   3      301.26      329.08     16.24 o 
 -15   1   3      787.30      787.22     20.99 o 
 -13   1   3     1069.48     1107.48     20.45 o 
 -11   1   3     3126.66     3251.63     52.48 o 
  -9   1   3       30.41       23.61      2.95 o 
  -7   1   3     3462.16     3589.68     33.47 o 
  -5   1   3      316.59      299.99      5.20 o 
  -3   1   3     2657.84     2511.15     24.75 o 
  -1   1   3     4129.75     4039.69     30.76 o 
   1   1   3      343.65      349.85      6.01 o 
   3   1   3     1091.30     1190.73     17.37 o 
   5   1   3     2172.78     2352.76     27.25 o 
   7   1   3     2022.76     1958.09     40.02 o 
   9   1   3     5235.25     5394.12     49.36 o 
  11   1   3      404.09      406.05     22.05 o 
  13   1   3     1155.21     1103.82     23.98 o 
  15   1   3     1824.76     1811.02     33.86 o 
  17   1   3      164.78      137.92     11.41 o 
  19   1   3      919.08      970.02     27.19 o 
  21   1   3      875.53      931.17     38.87 o 
  23   1   3      167.46      173.51     14.79 o 
  25   1   3      199.98      219.59     17.14 o 
 -28   2   3      196.40      202.90     16.61 o 
 -26   2   3       41.60       36.06     10.50 o 
 -24   2   3       77.38       84.12     14.56 o 
 -22   2   3      401.22      409.21     21.18 o 
 -20   2   3        1.71       12.16      6.82 o 
 -18   2   3      376.53      363.44     15.24 o 
 -16   2   3        8.56       16.20      6.58 o 
 -14   2   3      208.84      230.90     11.21 o 
 -12   2   3      269.67      277.04     12.88 o 
 -10   2   3     4891.62     4885.38     44.82 o 
  -8   2   3      309.32      317.81      7.44 o 
  -6   2   3     1299.69     1209.24      9.63 o 
  -4   2   3     7851.31     7858.42     67.31 o 
  -2   2   3      818.85      845.08      7.47 o 
   0   2   3     5139.22     4996.15     43.58 o 
   2   2   3      402.36      413.56      6.82 o 
   4   2   3     2831.84     2899.44     20.02 o 
   6   2   3     1824.31     1912.22     29.60 o 
   8   2   3      119.08      101.04      7.61 o 
  10   2   3      274.33      291.81     12.50 o 
  12   2   3     1569.44     1632.91     31.94 o 
  14   2   3      357.07      335.83     14.87 o 
  16   2   3      386.68      396.54     16.76 o 
  18   2   3      248.76      265.54     15.43 o 
  20   2   3      355.17      340.24     17.66 o 
  22   2   3        7.51       23.02      9.26 o 
  24   2   3       30.55       19.12      9.07 o 
 -27   3   3       32.03       22.34      7.56 o 
 -25   3   3       45.51       36.43     10.14 o 
 -23   3   3      118.77      106.62     15.25 o 
 -21   3   3      135.77      105.61     13.62 o 
 -19   3   3      474.25      512.16     18.25 o 
 -17   3   3       65.43       65.66      7.99 o 
 -15   3   3     1190.80     1282.66     24.02 o 
 -13   3   3      677.81      686.90     15.25 o 
 -11   3   3      944.61      983.56     14.87 o 
  -9   3   3     1588.36     1649.42     19.07 o 
  -7   3   3     2338.51     2449.60     33.94 o 
  -5   3   3       34.03       38.13      3.82 o 
  -3   3   3     1156.22     1218.81     14.62 o 
  -1   3   3      828.79      856.49      8.35 o 
   1   3   3     1911.92     1971.23     23.20 o 
   3   3   3     8260.81     8475.06     50.20 o 
   5   3   3      757.05      766.18     12.03 o 
   7   3   3     5697.84     5981.61     50.53 o 
   9   3   3       88.54       83.16      7.33 o 
  11   3   3     1516.92     1501.82     30.01 o 
  13   3   3      150.99      125.54     10.63 o 
  15   3   3      106.01      116.59     10.43 o 
  17   3   3      328.90      312.86     15.64 o 
  19   3   3      614.14      600.52     23.17 o 
  21   3   3        6.99       15.14      8.86 o 
  23   3   3       72.45       75.47     12.42 o 
  25   3   3       17.05       15.80      9.33 o 
 -26   4   3      104.01       91.48     12.47 o 
 -24   4   3      350.35      396.56     28.54 o 
 -22   4   3      161.37      145.18     16.56 o 
 -20   4   3      102.92       97.07     12.65 o 
 -18   4   3     1656.74     1759.39     36.99 o 
 -16   4   3      388.12      395.36     14.77 o 
 -14   4   3      327.10      328.74     12.36 o 
 -12   4   3      364.55      377.35     10.24 o 
 -10   4   3      372.68      358.00      9.53 o 
  -8   4   3      864.81      868.26     10.91 o 
  -6   4   3     1276.53     1333.47     12.35 o 
  -4   4   3     2852.02     2936.69     20.29 o 
  -2   4   3      275.54      290.22      5.45 o 
   0   4   3      826.07      919.41     10.22 o 
   2   4   3      148.56      148.43      5.22 o 
   4   4   3     2215.95     2452.74     25.54 o 
   6   4   3     1495.63     1611.80     24.71 o 
   8   4   3     1566.75     1621.25     20.68 o 
  10   4   3      281.24      228.07     10.90 o 
  12   4   3       95.79       93.17      8.55 o 
  14   4   3      493.59      545.08     18.30 o 
  16   4   3     1768.33     1728.93     32.76 o 
  18   4   3      892.61      772.14     27.83 o 
  20   4   3       12.03       18.98      7.41 o 
  22   4   3      385.34      385.70     20.34 o 
  24   4   3      339.02      344.25     20.12 o 
 -25   5   3      137.78      149.53     22.68 o 
 -23   5   3      123.08      102.21     12.54 o 
 -21   5   3      234.74      238.49     22.18 o 
 -19   5   3      190.22      196.06     16.90 o 
 -17   5   3       15.06       18.01      5.93 o 
 -15   5   3      349.59      374.41     14.58 o 
 -13   5   3       94.54       95.95      6.29 o 
 -11   5   3      181.18      175.07      6.45 o 
  -9   5   3     1487.86     1533.46     22.22 o 
  -7   5   3     1603.84     1791.92     14.87 o 
  -5   5   3      296.91      302.68      7.14 o 
  -3   5   3     7285.47     7736.61     52.03 o 
  -1   5   3      127.11      148.13      4.76 o 
   1   5   3      156.29      137.52      4.92 o 
   3   5   3      214.53      247.43      7.74 o 
   5   5   3      524.63      529.55     11.80 o 
   7   5   3       56.99       79.08      5.60 o 
   9   5   3      795.71      730.80     15.53 o 
  11   5   3     1885.31     1799.58     30.79 o 
  13   5   3       70.75       77.62      8.95 o 
  15   5   3     1706.45     1635.28     35.79 o 
  17   5   3       43.52       29.62      9.63 o 
  19   5   3       44.86       30.32      7.37 o 
  21   5   3      130.08      118.40     12.37 o 
  23   5   3       95.42       94.36     12.54 o 
 -24   6   3       20.40       26.54     19.53 o 
 -22   6   3      650.55      691.96     51.26 o 
 -20   6   3       17.85       26.32      8.08 o 
 -18   6   3     1169.11     1177.76     30.38 o 
 -16   6   3      643.06      631.57     20.83 o 
 -14   6   3       16.57       21.46      5.39 o 
 -12   6   3      625.85      623.51     13.86 o 
 -10   6   3      160.28      161.16      7.63 o 
  -8   6   3      700.24      646.59      9.94 o 
  -6   6   3      547.89      496.01      9.20 o 
  -4   6   3       98.59       95.64      3.82 o 
  -2   6   3      191.35      197.14      7.71 o 
   0   6   3      500.79      486.78      8.59 o 
   2   6   3       71.91       78.81      4.68 o 
   4   6   3      168.55      164.85      6.27 o 
   6   6   3     4211.96     4430.06     55.65 o 
   8   6   3      608.56      606.67     14.80 o 
  10   6   3       53.29       56.30      6.53 o 
  12   6   3      545.88      521.08     16.93 o 
  14   6   3       76.08       80.37      8.98 o 
  16   6   3      589.57      618.48     20.69 o 
  18   6   3      202.06      205.33     13.38 o 
  20   6   3       75.15       52.92     11.33 o 
  22   6   3      210.27      190.73     18.86 o 
 -23   7   3       86.81       93.29     24.99 o 
 -21   7   3       65.60       53.67     21.92 o 
 -19   7   3      547.93      593.74     34.82 o 
 -17   7   3     1180.89     1212.25     55.50 o 
 -15   7   3      239.16      238.25     18.10 o 
 -13   7   3      496.90      493.17     23.71 o 
 -11   7   3      122.75      103.62     11.70 o 
  -9   7   3     2015.27     1956.36     36.89 o 
  -7   7   3     2646.60     2590.74     31.31 o 
  -5   7   3      182.44      169.00      5.43 o 
  -3   7   3     2246.11     2214.98     18.84 o 
  -1   7   3     1062.79     1022.73     15.43 o 
   1   7   3      141.07      130.18      5.06 o 
   3   7   3     1430.66     1326.08     16.61 o 
   5   7   3      405.33      415.81      8.54 o 
   7   7   3     3385.87     3407.60     32.61 o 
   9   7   3      204.29      175.54      9.67 o 
  11   7   3        2.55       10.13      4.36 o 
  13   7   3       25.93       32.93      9.40 o 
  15   7   3      173.97      186.97     18.31 o 
  17   7   3       49.45       45.78     10.42 o 
  19   7   3      100.35      103.29     14.50 o 
  21   7   3       32.32       28.63     12.95 o 
 -22   8   3       56.22       51.73     16.86 o 
 -20   8   3       54.60       58.64     15.97 o 
 -18   8   3      264.83      303.74     37.15 o 
 -16   8   3      139.62      164.55     27.55 o 
 -14   8   3     1140.30     1196.17     62.40 o 
 -12   8   3      397.29      361.96     15.81 o 
 -10   8   3      436.60      459.58     16.62 o 
  -8   8   3     1723.38     1716.66     31.18 o 
  -6   8   3      358.71      343.44     13.91 o 
  -4   8   3      182.97      164.20      7.11 o 
  -2   8   3      272.33      285.11      9.42 o 
   0   8   3       25.06       26.33      4.30 o 
   2   8   3      769.05      786.54     19.11 o 
   4   8   3       83.54       81.32      9.62 o 
   6   8   3      121.02      118.62     10.76 o 
   8   8   3      359.94      374.64     18.35 o 
  10   8   3      245.24      259.06     19.13 o 
  12   8   3      207.58      194.84     17.70 o 
  14   8   3       57.23       50.89     11.19 o 
  16   8   3       17.42       24.40      8.93 o 
  18   8   3       13.79       13.42      6.96 o 
  20   8   3      170.26      152.26     19.77 o 
 -19   9   3       14.76       22.67     22.50 o 
 -17   9   3      123.96      140.07     22.83 o 
 -15   9   3      244.00      234.99     22.68 o 
 -13   9   3       18.01       16.71      9.70 o 
 -11   9   3       24.70       19.87      9.52 o 
  -9   9   3       58.79       42.92     12.62 o 
  -7   9   3       73.12       64.07     10.87 o 
  -5   9   3       97.37       98.19     17.75 o 
  -3   9   3      508.29      465.07     15.54 o 
  -1   9   3      441.28      446.31     22.16 o 
   1   9   3      247.21      272.17     12.96 o 
   3   9   3        8.15       13.91      6.98 o 
   5   9   3      420.84      394.48     17.73 o 
   7   9   3       70.90       73.40      9.62 o 
   9   9   3       52.83       35.42      7.78 o 
  11   9   3      350.07      340.98     19.16 o 
  13   9   3        9.10       13.26      7.50 o 
  15   9   3      201.35      202.37     19.74 o 
  17   9   3      345.37      374.80     22.85 o 
 -16  10   3       64.54       55.27     25.65 o 
 -14  10   3      339.98      387.92     27.98 o 
 -12  10   3       61.01       49.47     19.69 o 
 -10  10   3      242.42      217.90     19.24 o 
  -8  10   3      165.32      159.85     27.14 o 
  -6  10   3      283.90      330.62     36.57 o 
  -4  10   3      105.64      109.87     24.16 o 
  -2  10   3      374.65      345.90     20.60 o 
   0  10   3       49.90       56.21     11.55 o 
   2  10   3      110.41       94.11     13.07 o 
   4  10   3       20.55       57.13     11.32 o 
   6  10   3      132.23      149.25     16.26 o 
   8  10   3       77.57       77.99     11.35 o 
  10  10   3       41.44       42.70      9.31 o 
  12  10   3       76.25       62.85     12.41 o 
  14  10   3       42.93       51.31     10.86 o 
 -13  11   3      184.30      242.42     37.40 o 
 -11  11   3       41.88       87.20     29.12 o 
  -7  11   3       12.60        6.78     12.24 o 
  -5  11   3        4.49       15.22     19.03 o 
  -3  11   3      109.26       90.84     21.51 o 
  -1  11   3      236.45      227.69     31.27 o 
   1  11   3      123.71      120.46     24.66 o 
   3  11   3       36.42       17.54     13.07 o 
   5  11   3       48.02       44.48     11.80 o 
   7  11   3       74.30       50.73     12.40 o 
   9  11   3       12.94       16.01      9.58 o 
  11  11   3       16.33       17.68     10.56 o 
  -8  12   3      141.15      155.05     29.29 o 
  -6  12   3      769.66      842.52     58.91 o 
  -4  12   3      286.55      296.53     37.73 o 
  -2  12   3      451.62      482.38     46.00 o 
   0  12   3       42.36       54.60     19.03 o 
   2  12   3       96.01      100.60     24.16 o 
   4  12   3       92.14      105.73     27.14 o 
   6  12   3      537.11      616.92     50.80 o 
 -28   0   4      552.64      554.36     44.08 o 
 -26   0   4       90.83       68.90     16.95 o 
 -24   0   4      118.78      110.93     21.51 o 
 -22   0   4       34.66       29.87     14.64 o 
 -20   0   4       16.65       20.75      8.72 o 
 -18   0   4      775.52      831.83     31.82 o 
 -16   0   4       22.52       19.19      9.30 o 
 -14   0   4     3815.47     3853.43     77.28 o 
 -12   0   4      253.71      245.85     16.09 o 
 -10   0   4     1091.24     1087.68     32.01 o 
  -8   0   4    18874.19    20116.92    111.45 o 
  -6   0   4     5506.84     5858.71    107.95 o 
  -4   0   4      489.24      459.66      9.97 o 
  -2   0   4     2830.69     2847.87     34.52 o 
   0   0   4        1.95        5.31      3.36 o 
   2   0   4     2548.94     2466.26     43.17 o 
   4   0   4     1917.39     2101.90     50.45 o 
   6   0   4     3988.72     3855.36     85.20 o 
   8   0   4      738.95      705.44     24.44 o 
  10   0   4       60.21       44.20      8.27 o 
  12   0   4      796.67      775.11     33.18 o 
  14   0   4     1213.25     1083.83     37.09 o 
  16   0   4     6913.71     7100.90     94.04 o 
  18   0   4      344.36      296.29     23.17 o 
  20   0   4      117.41      131.22     19.17 o 
  22   0   4      832.50      890.52     57.18 o 
  24   0   4      379.98      423.64     32.74 o 
 -27   1   4      101.27       66.50     14.82 o 
 -25   1   4      128.27      135.35     16.81 o 
 -23   1   4      242.65      220.95     14.46 o 
 -21   1   4      889.01      869.92     24.48 o 
 -19   1   4      933.88     1027.60     28.14 o 
 -17   1   4      486.85      453.26     16.49 o 
 -15   1   4     1231.34     1300.69     24.21 o 
 -13   1   4     2269.78     2300.69     36.98 o 
 -11   1   4     2420.16     2510.60     24.09 o 
  -9   1   4     5636.25     5777.76     39.51 o 
  -7   1   4      393.46      378.42      7.54 o 
  -5   1   4     3733.71     3716.12     32.24 o 
  -3   1   4    25085.32    25958.23    118.78 o 
  -1   1   4     5807.50     5884.08     43.57 o 
   1   1   4      394.99      409.95      7.20 o 
   3   1   4      587.02      603.92      9.75 o 
   5   1   4      603.16      646.48     14.75 o 
   7   1   4     1062.88     1232.78     35.29 o 
   9   1   4      100.05       71.31      7.25 o 
  11   1   4     1394.70     1380.49     29.36 o 
  13   1   4     1060.89     1040.15     25.10 o 
  15   1   4      787.66      751.03     22.52 o 
  17   1   4     3136.98     3287.98     50.53 o 
  19   1   4       59.87       64.43     10.02 o 
  21   1   4      385.38      393.33     22.88 o 
  23   1   4       47.88       46.21      9.86 o 
  25   1   4       42.58       48.15     10.76 o 
 -28   2   4       90.52       52.62     12.75 o 
 -26   2   4       37.33       31.92      8.78 o 
 -24   2   4       32.48       38.28     10.05 o 
 -22   2   4     1091.62     1158.84     28.93 o 
 -20   2   4       14.23       17.59      7.32 o 
 -18   2   4      659.44      691.09     20.11 o 
 -16   2   4     2543.80     2618.07     38.52 o 
 -14   2   4     1226.67     1218.66     22.31 o 
 -12   2   4      265.28      255.31      9.56 o 
 -10   2   4       38.38       39.08      3.80 o 
  -8   2   4      340.76      355.73      7.56 o 
  -6   2   4     4463.96     4466.92     42.15 o 
  -4   2   4     1453.07     1383.54     15.39 o 
  -2   2   4     1958.67     1957.02     27.48 o 
   0   2   4      198.58      202.76      5.29 o 
   2   2   4      412.41      415.22      8.47 o 
   4   2   4    10502.64    10702.05    122.01 o 
   6   2   4      382.05      369.89     13.88 o 
   8   2   4     2142.35     2171.33     29.06 o 
  10   2   4      639.57      683.46     19.33 o 
  12   2   4     2435.40     2381.84     34.63 o 
  14   2   4      366.59      372.37     16.28 o 
  16   2   4       54.42       57.13      8.78 o 
  18   2   4      847.84      815.69     27.20 o 
  20   2   4       86.44       84.00     11.79 o 
  22   2   4      391.00      423.54     21.50 o 
  24   2   4      242.61      212.32     17.65 o 
 -27   3   4      125.11      142.09     20.11 o 
 -25   3   4       34.82       46.70      9.90 o 
 -23   3   4       62.45       75.48     11.15 o 
 -21   3   4      126.74      125.17     11.31 o 
 -19   3   4      627.60      627.25     24.49 o 
 -17   3   4      367.90      405.49     23.21 o 
 -15   3   4     1406.16     1462.54     27.00 o 
 -13   3   4      358.47      332.08     10.01 o 
 -11   3   4      735.56      739.30     14.27 o 
  -9   3   4      424.33      379.01      9.03 o 
  -7   3   4      227.46      222.88     11.37 o 
  -5   3   4      652.44      660.20     21.67 o 
  -3   3   4     2731.51     2733.14     50.26 o 
  -1   3   4     1338.06     1441.16     17.23 o 
   1   3   4      271.10      290.05      7.26 o 
   3   3   4     4697.22     4703.43     32.94 o 
   5   3   4     5333.05     5838.75     71.18 o 
   7   3   4        9.16       11.74      5.46 o 
   9   3   4     1192.87     1171.73     25.68 o 
  11   3   4      516.06      532.42     17.03 o 
  13   3   4      245.38      233.06     12.77 o 
  15   3   4      967.27      854.97     23.87 o 
  17   3   4       11.68       22.29      8.95 o 
  19   3   4      218.81      161.94     12.87 o 
  21   3   4      414.87      423.41     24.74 o 
  23   3   4      453.58      506.16     24.71 o 
 -26   4   4       63.58       63.29     21.29 o 
 -24   4   4       62.36       49.28     11.96 o 
 -22   4   4       81.11       94.36     12.29 o 
 -20   4   4      473.39      460.50     18.51 o 
 -18   4   4      129.00      156.52     14.97 o 
 -16   4   4      289.92      275.17     12.45 o 
 -14   4   4      182.51      169.98      8.04 o 
 -12   4   4      146.46      143.48      6.45 o 
 -10   4   4      365.32      358.97      8.57 o 
  -8   4   4       35.66       44.74      2.64 o 
  -6   4   4      320.64      287.44     10.85 o 
  -4   4   4      250.52      250.44      9.53 o 
  -2   4   4     3035.20     3101.28     20.27 o 
   0   4   4      171.02      159.94      5.44 o 
   2   4   4      311.41      345.77      8.69 o 
   4   4   4     1820.73     2067.05     24.59 o 
   6   4   4       59.32       58.86      6.24 o 
   8   4   4      367.21      342.05     15.00 o 
  10   4   4      662.56      684.40     27.33 o 
  12   4   4      126.42      128.45     10.50 o 
  14   4   4      452.13      453.63     17.82 o 
  16   4   4      148.50      143.28     12.63 o 
  18   4   4      123.49      135.60     12.96 o 
  20   4   4       34.61       31.13      8.60 o 
  22   4   4      537.92      615.04     26.00 o 
 -25   5   4       95.00       87.05     20.57 o 
 -23   5   4       40.88       22.72     10.98 o 
 -21   5   4      301.68      293.27     28.46 o 
 -19   5   4      104.01      102.69      9.28 o 
 -17   5   4       50.49       58.98      8.39 o 
 -15   5   4       17.23       17.02      4.99 o 
 -13   5   4      129.19      127.28      6.89 o 
 -11   5   4      746.19      689.71     11.55 o 
  -9   5   4      177.94      156.46      4.87 o 
  -7   5   4      367.90      381.50     11.89 o 
  -5   5   4      535.27      546.19     14.98 o 
  -3   5   4      556.38      543.95      8.74 o 
  -1   5   4       25.01       16.81      2.77 o 
   1   5   4      788.53      726.33     11.19 o 
   3   5   4     1118.38     1106.27     17.10 o 
   5   5   4      917.68     1025.25     19.40 o 
   7   5   4      945.58     1040.69     20.82 o 
   9   5   4       61.12       64.35      7.36 o 
  11   5   4       69.34       77.43      8.33 o 
  13   5   4      175.31      145.27     10.89 o 
  15   5   4       24.44       24.62      6.54 o 
  17   5   4       63.55       65.61      9.88 o 
  19   5   4      333.72      299.16     16.95 o 
  21   5   4      262.55      258.38     17.91 o 
 -24   6   4      246.22      262.28     39.21 o 
 -22   6   4      226.63      225.94     31.75 o 
 -20   6   4       81.15       96.75     19.51 o 
 -18   6   4       18.00       13.29      7.78 o 
 -16   6   4      191.06      211.52     11.00 o 
 -14   6   4      274.72      271.78     12.30 o 
 -12   6   4     1032.96     1077.57     18.73 o 
 -10   6   4      589.12      573.51     14.38 o 
  -8   6   4      780.15      777.55     24.81 o 
  -6   6   4     2917.38     3060.76     18.06 o 
  -4   6   4      592.10      569.67      8.79 o 
  -2   6   4      291.08      297.71      7.99 o 
   0   6   4      427.42      430.63      9.04 o 
   2   6   4     2736.46     2709.85     27.77 o 
   4   6   4      734.35      719.05     13.51 o 
   6   6   4       94.22       87.69      6.26 o 
   8   6   4      126.81      124.22      9.86 o 
  10   6   4      236.97      192.45     17.67 o 
  12   6   4      364.84      344.74     16.03 o 
  14   6   4      634.68      609.95     21.37 o 
  16   6   4      312.03      321.31     16.30 o 
  18   6   4       12.81       13.42      8.55 o 
  20   6   4      412.22      419.84     24.85 o 
 -23   7   4       11.21        8.32     11.17 o 
 -21   7   4      629.63      689.20     45.95 o 
 -19   7   4      561.55      588.51     47.94 o 
 -17   7   4      298.73      282.67     28.94 o 
 -15   7   4      494.89      534.26     31.79 o 
 -13   7   4      492.49      533.29     19.17 o 
 -11   7   4      542.39      547.66     14.33 o 
  -9   7   4      277.03      282.39      9.29 o 
  -7   7   4        5.03        6.54      2.60 o 
  -5   7   4      356.30      333.67      7.53 o 
  -3   7   4       96.77      107.68      5.93 o 
  -1   7   4      342.46      322.36      8.37 o 
   1   7   4     4026.30     4152.42     37.90 o 
   3   7   4       11.45       19.97      4.43 o 
   5   7   4       13.43       12.71      5.47 o 
   7   7   4     7882.81     7893.37    100.58 o 
   9   7   4     1604.49     1574.88     47.88 o 
  11   7   4      846.17      790.61     22.35 o 
  13   7   4      105.19      123.28     14.55 o 
  15   7   4      129.53      124.46     16.21 o 
  17   7   4       29.04       23.02      9.54 o 
  19   7   4       95.76       94.59     14.35 o 
 -22   8   4        5.12       16.77     15.48 o 
 -20   8   4       35.83       34.19     14.27 o 
 -18   8   4     1180.54     1361.90     61.73 o 
 -16   8   4        2.53       10.40     10.41 o 
 -14   8   4       22.31       23.35     11.22 o 
 -12   8   4      358.07      382.09     24.92 o 
 -10   8   4       19.73       16.71      8.19 o 
  -8   8   4       51.73       43.47     10.53 o 
  -6   8   4       25.77       23.93      3.95 o 
  -4   8   4      252.59      240.72      9.18 o 
  -2   8   4       20.90       21.62      4.23 o 
   0   8   4     3546.55     3567.94     36.10 o 
   2   8   4     1531.56     1616.34     26.93 o 
   4   8   4     1686.08     1650.99     34.12 o 
   6   8   4     1962.07     1945.39     37.15 o 
   8   8   4     1372.61     1363.60     38.02 o 
  10   8   4       10.54       17.56      7.13 o 
  12   8   4       73.06       78.65     12.63 o 
  14   8   4       25.21       28.54      9.55 o 
  16   8   4      236.37      207.98     20.17 o 
  18   8   4       48.27       51.93     19.72 o 
 -19   9   4      176.97      192.49     30.58 o 
 -17   9   4      318.40      278.99     35.69 o 
 -15   9   4      319.42      393.30     40.74 o 
 -13   9   4      184.70      185.63     30.39 o 
 -11   9   4      518.94      461.25     38.94 o 
  -9   9   4      373.11      332.96     25.07 o 
  -7   9   4      203.31      180.75     16.27 o 
  -5   9   4     2327.16     2296.38     60.34 o 
  -3   9   4      627.04      581.04     22.41 o 
  -1   9   4      527.71      531.66     45.84 o 
   1   9   4     1545.61     1502.07     29.33 o 
   3   9   4      311.20      307.91     16.39 o 
   5   9   4      771.97      744.06     25.79 o 
   7   9   4      345.74      337.74     17.85 o 
   9   9   4      158.51      148.31     14.21 o 
  11   9   4      180.34      176.57     15.27 o 
  13   9   4      257.03      261.50     19.45 o 
  15   9   4       85.24       88.15     15.34 o 
 -16  10   4       81.51       65.44     15.66 o 
 -14  10   4       35.74       33.69     16.16 o 
 -12  10   4       86.17       87.61     22.80 o 
 -10  10   4      268.68      211.31     32.10 o 
  -8  10   4        6.37        8.77     14.23 o 
  -6  10   4       55.00       45.17     19.86 o 
  -4  10   4       42.50       46.00     19.86 o 
  -2  10   4      228.14      292.23     34.75 o 
   0  10   4      162.74      151.90     25.48 o 
   2  10   4       62.85       52.26      9.79 o 
   4  10   4      331.82      351.68     22.27 o 
   6  10   4      536.83      605.67     29.36 o 
   8  10   4      259.86      301.59     23.61 o 
  10  10   4      345.67      322.54     19.16 o 
  12  10   4      330.80      318.18     20.32 o 
  14  10   4      184.22      197.97     18.74 o 
 -13  11   4        3.01        8.27     14.73 o 
 -11  11   4       65.50       87.53     27.96 o 
  -9  11   4      384.74      442.82     44.68 o 
  -7  11   4       99.82       85.38     23.33 o 
  -5  11   4      940.74      980.41     60.41 o 
  -3  11   4        3.68       14.73     18.37 o 
  -1  11   4       23.29       26.97     15.55 o 
   1  11   4      257.76      293.72     36.74 o 
   3  11   4      164.95      208.66     32.27 o 
   5  11   4       26.63       22.34     16.55 o 
   7  11   4      575.68      623.88     51.47 o 
   9  11   4       13.28       34.09     21.84 o 
  -6  12   4       51.51       51.13     23.66 o 
  -4  12   4       37.64       35.74     19.69 o 
  -2  12   4      100.46       92.83     25.81 o 
   0  12   4       21.20       25.98     22.01 o 
   2  12   4       97.85      156.53     30.45 o 
   4  12   4       15.34       18.53     21.51 o 
 -28   0   5      228.73      216.84     33.59 o 
 -26   0   5       52.73       41.37     13.38 o 
 -24   0   5      117.99       90.90     15.10 o 
 -22   0   5        8.82       10.62      9.84 o 
 -20   0   5       75.74       76.49     13.31 o 
 -18   0   5      822.02      715.00     29.39 o 
 -16   0   5      414.87      439.14     40.46 o 
 -14   0   5      378.79      358.06     18.68 o 
 -12   0   5      311.60      282.44     23.33 o 
 -10   0   5      453.93      502.13     17.82 o 
  -8   0   5      570.63      604.37     14.96 o 
  -6   0   5     2651.19     2627.60     69.97 o 
  -4   0   5     6646.38     6811.05     48.57 o 
  -2   0   5       24.93       23.54      5.58 o 
   0   0   5     1680.92     1685.29     55.97 o 
   2   0   5       90.61       93.16      7.17 o 
   4   0   5     1188.36     1255.58     51.15 o 
   6   0   5       19.52       32.17      8.23 o 
   8   0   5       41.75       41.80      8.60 o 
  10   0   5       12.56        2.94      8.30 o 
  12   0   5       37.04       32.56      9.15 o 
  14   0   5       22.50       28.60     11.31 o 
  16   0   5        0.49        8.44     10.01 o 
  18   0   5       74.76       67.01     13.68 o 
  20   0   5      242.82      240.01     23.85 o 
  22   0   5        0.05        7.58     11.57 o 
  24   0   5       17.52        7.93     11.99 o 
 -27   1   5       28.81       35.45     10.04 o 
 -25   1   5      314.62      330.85     18.18 o 
 -23   1   5      269.20      250.49     15.35 o 
 -21   1   5      146.94      141.85     11.78 o 
 -19   1   5      655.01      617.93     19.88 o 
 -17   1   5      294.05      291.43     13.60 o 
 -15   1   5     1667.54     1660.19     46.71 o 
 -13   1   5      179.01      183.88      8.34 o 
 -11   1   5     6201.04     6274.86     57.00 o 
  -9   1   5      349.18      347.47     11.73 o 
  -7   1   5     2092.90     2079.42     19.10 o 
  -5   1   5     2630.08     2693.56     32.76 o 
  -3   1   5      756.79      720.07     17.86 o 
  -1   1   5     4632.32     4704.64     38.28 o 
   1   1   5     1560.39     1641.74     37.77 o 
   3   1   5     1823.79     1977.53     49.05 o 
   5   1   5     3905.07     4016.79    100.82 o 
   7   1   5      201.57      180.43     10.25 o 
   9   1   5      650.46      643.65     19.22 o 
  11   1   5     1160.90     1107.86     24.99 o 
  13   1   5       65.70       54.44      9.15 o 
  15   1   5      103.87      100.20     10.96 o 
  17   1   5      710.14      755.96     28.76 o 
  19   1   5      156.79      183.97     15.33 o 
  21   1   5      115.30      113.72     12.79 o 
  23   1   5       56.10       60.73     12.14 o 
 -26   2   5      110.09      114.31     16.09 o 
 -24   2   5       35.86       48.04      8.97 o 
 -22   2   5       78.75       72.55     10.54 o 
 -20   2   5      130.48      128.62     10.95 o 
 -18   2   5       87.97       72.28      8.13 o 
 -16   2   5      115.83      106.45      8.96 o 
 -14   2   5      263.06      274.74      9.65 o 
 -12   2   5      125.82      125.46      6.42 o 
 -10   2   5      651.64      600.72     10.84 o 
  -8   2   5      398.00      362.32      8.97 o 
  -6   2   5      740.91      768.97      9.78 o 
  -4   2   5     2030.54     1959.24     29.08 o 
  -2   2   5       62.54       68.78      4.81 o 
   0   2   5      554.68      538.05     10.74 o 
   2   2   5     1945.87     2078.10     23.05 o 
   4   2   5      695.20      726.59     16.53 o 
   6   2   5      533.77      509.03     16.01 o 
   8   2   5     2470.01     2605.06     42.54 o 
  10   2   5       21.40       19.13      5.47 o 
  12   2   5       39.50       36.14      7.22 o 
  14   2   5      457.94      459.87     18.23 o 
  16   2   5     1425.59     1249.39     60.68 o 
  18   2   5      352.87      320.97     17.84 o 
  20   2   5       13.76       18.13      8.14 o 
  22   2   5      124.05      130.90     14.70 o 
 -27   3   5       68.15       65.86     17.24 o 
 -25   3   5      481.72      485.08     25.98 o 
 -23   3   5        1.71        5.24      7.38 o 
 -21   3   5      143.97      163.93     12.68 o 
 -19   3   5      100.06      100.31     10.29 o 
 -17   3   5      354.97      387.45     15.07 o 
 -15   3   5      214.02      198.52      8.83 o 
 -13   3   5      450.21      426.45     10.53 o 
 -11   3   5      226.27      200.25      6.69 o 
  -9   3   5      278.59      245.44     13.47 o 
  -7   3   5      295.59      290.93     13.93 o 
  -5   3   5     1477.74     1420.23     28.83 o 
  -3   3   5     1203.10     1196.53     24.01 o 
  -1   3   5       91.81      100.79      4.66 o 
   1   3   5     6243.70     6386.59     51.52 o 
   3   3   5     1100.78     1266.59     17.94 o 
   5   3   5      161.89      178.09     10.09 o 
   7   3   5     1997.27     1922.67     39.98 o 
   9   3   5       79.91       59.39      7.76 o 
  11   3   5      773.77      758.65     24.75 o 
  13   3   5        2.72        8.83      6.33 o 
  15   3   5     2924.91     2982.78     44.70 o 
  17   3   5        6.73        8.34      7.12 o 
  19   3   5       72.82       69.04     11.11 o 
  21   3   5       40.87       52.24     10.05 o 
  23   3   5       21.47       18.05      8.55 o 
 -26   4   5       12.11       15.92     11.08 o 
 -24   4   5       98.78      103.82     14.23 o 
 -22   4   5      116.41      106.62     13.75 o 
 -20   4   5       56.36       49.20      9.70 o 
 -18   4   5       54.31       58.36      8.38 o 
 -16   4   5      247.26      262.40     11.93 o 
 -14   4   5      725.72      776.71     17.24 o 
 -12   4   5       18.96       27.44      4.11 o 
 -10   4   5      336.86      358.21     15.89 o 
  -8   4   5     1634.96     1608.56     35.08 o 
  -6   4   5      391.94      386.97     16.07 o 
  -4   4   5      765.69      754.72     19.80 o 
  -2   4   5     1298.79     1321.89     12.44 o 
   0   4   5     1590.58     1680.80     17.75 o 
   2   4   5     3337.42     3265.45     35.56 o 
   4   4   5     1065.58     1080.77     22.99 o 
   6   4   5      335.74      351.78     14.71 o 
   8   4   5       11.68       18.13      4.75 o 
  10   4   5       83.54       87.26      8.88 o 
  12   4   5     1737.12     1675.01     31.79 o 
  14   4   5      600.80      522.69     19.46 o 
  16   4   5       66.20       60.23      9.58 o 
  18   4   5       66.48       50.73     10.16 o 
  20   4   5        7.65       20.30      9.16 o 
  22   4   5      149.72      154.32     16.28 o 
 -25   5   5       58.25       30.99     11.82 o 
 -23   5   5       29.94       27.19      9.79 o 
 -21   5   5       23.35       38.08     13.74 o 
 -19   5   5      286.92      303.21     19.22 o 
 -17   5   5       48.82       47.22      9.82 o 
 -15   5   5      324.79      356.68     12.24 o 
 -13   5   5      177.61      168.48     10.93 o 
 -11   5   5      639.47      634.72     21.43 o 
  -9   5   5      412.52      451.17     17.44 o 
  -7   5   5     2122.78     2204.89     81.91 o 
  -5   5   5      483.03      498.36     18.26 o 
  -3   5   5      114.94      108.54      3.85 o 
  -1   5   5      324.58      343.63     10.00 o 
   1   5   5      343.35      344.26      9.35 o 
   3   5   5      147.69      153.80      9.59 o 
   5   5   5      499.07      485.16     21.98 o 
   7   5   5     1242.74     1173.40     46.13 o 
   9   5   5      166.65      166.03     12.50 o 
  11   5   5     1977.87     1866.57     33.94 o 
  13   5   5      191.44      181.91     13.15 o 
  15   5   5       35.76       21.21      7.00 o 
  17   5   5      203.84      174.63     13.58 o 
  19   5   5       26.20       31.47      9.13 o 
  21   5   5      117.68       89.51     12.11 o 
 -24   6   5      169.41      204.43     46.50 o 
 -22   6   5      196.36      233.01     34.67 o 
 -20   6   5      626.85      637.60     32.33 o 
 -18   6   5       56.26       46.39     10.36 o 
 -16   6   5      428.39      422.74     25.53 o 
 -14   6   5      132.10      113.31     10.94 o 
 -12   6   5      578.35      554.27     20.02 o 
 -10   6   5      529.07      508.41     25.78 o 
  -8   6   5      240.95      207.36     13.69 o 
  -6   6   5      419.14      384.22     34.32 o 
  -4   6   5      829.21      761.95     17.27 o 
  -2   6   5     1035.62     1031.47     16.35 o 
   0   6   5      490.87      500.61     11.39 o 
   2   6   5     3325.04     3460.83     35.41 o 
   4   6   5      788.51      786.53     18.75 o 
   6   6   5      106.38      119.90     10.94 o 
   8   6   5      657.47      644.43     20.24 o 
  10   6   5      168.49      190.85     12.69 o 
  12   6   5      500.75      605.47     23.48 o 
  14   6   5       11.66       22.60      8.48 o 
  16   6   5      204.61      185.56     13.96 o 
  18   6   5        1.97       11.15      8.89 o 
  20   6   5      109.25       82.42     13.93 o 
 -23   7   5      353.59      434.58     65.86 o 
 -21   7   5      649.01      700.43     53.13 o 
 -19   7   5      156.87      166.56     21.45 o 
 -17   7   5      592.89      675.35     36.92 o 
 -15   7   5      624.03      674.90     34.73 o 
 -13   7   5      845.54      823.59     57.08 o 
 -11   7   5      282.52      277.73     14.67 o 
  -9   7   5      407.01      440.81     17.21 o 
  -7   7   5     1084.76     1057.84     34.03 o 
  -5   7   5     1277.58     1246.33     31.97 o 
  -3   7   5      115.44      101.39      6.39 o 
  -1   7   5     1482.26     1480.15     26.86 o 
   1   7   5     2119.91     2232.67     27.95 o 
   3   7   5      665.23      635.65     16.43 o 
   5   7   5      454.46      434.37     14.15 o 
   7   7   5      143.90      139.55      9.84 o 
   9   7   5       11.78       11.98      6.80 o 
  11   7   5      495.64      543.28     20.21 o 
  13   7   5      459.64      472.45     27.37 o 
  15   7   5      311.98      292.46     23.26 o 
  17   7   5      366.90      351.74     26.78 o 
  19   7   5       52.26       58.32     13.44 o 
 -20   8   5       49.04       25.48     14.21 o 
 -18   8   5      249.25      240.73     36.57 o 
 -16   8   5      141.93      142.40     24.90 o 
 -14   8   5      356.39      355.08     25.56 o 
 -12   8   5      504.75      456.81     26.70 o 
 -10   8   5        6.78       15.61     10.47 o 
  -8   8   5      160.69      166.21     16.17 o 
  -6   8   5      451.72      497.05     17.32 o 
  -4   8   5      492.78      498.23     21.89 o 
  -2   8   5     1072.47     1110.29     23.69 o 
   0   8   5     2069.22     2068.69     27.11 o 
   2   8   5       14.33       14.33      4.70 o 
   4   8   5      276.23      265.97     11.19 o 
   6   8   5      216.79      238.53     21.78 o 
   8   8   5       68.17       52.35      8.87 o 
  10   8   5      180.42      177.91     17.38 o 
  12   8   5        1.05        8.25      8.13 o 
  14   8   5      194.18      204.05     20.80 o 
  16   8   5      232.25      254.47     23.82 o 
 -19   9   5      154.69      105.29     29.25 o 
 -17   9   5       14.80       17.46     12.52 o 
 -15   9   5      172.34      155.78     31.19 o 
 -13   9   5       43.81       41.09     11.64 o 
 -11   9   5      227.80      224.05     20.35 o 
  -9   9   5       83.01       88.91     13.54 o 
  -7   9   5      217.70      241.52     24.82 o 
  -5   9   5       11.14       17.30      9.01 o 
  -3   9   5        6.82       13.16      7.11 o 
  -1   9   5      141.05      110.87     18.20 o 
   1   9   5      563.76      578.03     33.10 o 
   3   9   5      116.90      117.63     12.29 o 
   5   9   5       90.13       81.38     12.41 o 
   7   9   5      210.71      192.12     18.12 o 
   9   9   5       82.57       71.70     13.94 o 
  11   9   5      356.94      327.85     20.05 o 
  13   9   5      126.38      136.54     15.08 o 
  15   9   5       71.48       67.68     13.03 o 
 -16  10   5       47.72       51.78     20.74 o 
 -14  10   5       63.39       45.42     15.97 o 
 -12  10   5       25.22       23.94     11.58 o 
 -10  10   5      156.59      130.56     26.48 o 
  -8  10   5       15.53       16.71     15.55 o 
  -6  10   5       23.29       11.25     15.88 o 
  -4  10   5       61.86       46.00     17.87 o 
  -2  10   5       51.06       31.27     15.72 o 
   0  10   5        5.38        8.11     15.22 o 
   2  10   5        7.98        7.28     14.89 o 
   4  10   5      126.56      131.22     26.48 o 
   6  10   5       30.86       35.91     21.01 o 
   8  10   5       54.98       55.10     23.33 o 
  10  10   5        5.03        9.34      6.84 o 
  12  10   5      122.38      118.94     14.51 o 
 -11  11   5       13.32       11.91     15.88 o 
  -9  11   5       51.50       52.78     21.51 o 
  -7  11   5      151.50      170.27     29.78 o 
  -5  11   5      183.08      228.35     34.42 o 
  -3  11   5       75.72       85.55     25.65 o 
  -1  11   5       42.95       39.71     20.52 o 
   1  11   5       22.11       25.32     17.70 o 
   3  11   5       12.60       39.88     21.51 o 
   5  11   5       14.59       20.52     20.35 o 
   7  11   5       13.84       19.03     15.22 o 
  -2  12   5       76.68       71.15     25.65 o 
 -26   0   6      310.76      252.17     51.96 o 
 -24   0   6      641.66      712.06     38.48 o 
 -22   0   6      138.56      176.97     26.23 o 
 -20   0   6       19.89       25.43      8.57 o 
 -18   0   6      944.64      928.65     48.99 o 
 -16   0   6      474.25      470.53     30.70 o 
 -14   0   6     2106.87     2097.69     46.04 o 
 -12   0   6     2913.97     2868.58     46.55 o 
 -10   0   6    12241.76    12782.17    154.87 o 
  -8   0   6     1716.27     1673.18     25.02 o 
  -6   0   6     6901.78     6883.38    105.66 o 
  -4   0   6      154.57      134.88      7.99 o 
  -2   0   6     1728.11     1687.86     50.29 o 
   0   0   6     2009.84     2122.54     40.65 o 
   2   0   6      226.56      187.51     14.19 o 
   4   0   6     2007.70     1969.97     40.07 o 
   6   0   6      762.77      694.05     37.40 o 
   8   0   6     3026.00     2872.64     52.91 o 
  10   0   6      247.89      183.78     23.83 o 
  12   0   6     8851.74     8968.74    142.56 o 
  14   0   6      272.61      218.29     20.10 o 
  16   0   6      282.97      273.41     24.42 o 
  18   0   6      759.18      825.55     39.73 o 
  20   0   6       56.37       77.97     17.01 o 
  22   0   6      718.72      768.77     42.96 o 
 -27   1   6      738.80      806.86     33.20 o 
 -25   1   6      510.38      532.49     21.61 o 
 -23   1   6      109.11      107.86     11.10 o 
 -21   1   6      278.82      256.55     15.00 o 
 -19   1   6      380.78      385.15     15.85 o 
 -17   1   6      879.09      870.38     26.59 o 
 -15   1   6     1095.70     1158.01     23.67 o 
 -13   1   6      208.27      196.47      8.42 o 
 -11   1   6      295.24      283.29     10.19 o 
  -9   1   6       75.39       70.25      5.15 o 
  -7   1   6     7156.69     7464.59     87.98 o 
  -5   1   6     1503.96     1450.54     21.58 o 
  -3   1   6      563.96      586.00     11.76 o 
  -1   1   6      234.54      244.04      9.53 o 
   1   1   6      841.05      848.11     15.78 o 
   3   1   6      305.79      336.26     13.20 o 
   5   1   6      193.17      169.78      9.98 o 
   7   1   6     1659.76     1665.60     28.48 o 
   9   1   6      510.14      503.00     17.61 o 
  11   1   6     2031.71     2029.61     47.29 o 
  13   1   6     4203.22     4436.55     69.48 o 
  15   1   6      173.15      177.14     13.77 o 
  17   1   6      266.72      264.86     16.42 o 
  19   1   6      132.05      122.66     13.20 o 
  21   1   6        4.29       12.64      8.45 o 
 -26   2   6      687.68      722.35     31.17 o 
 -24   2   6       61.24       51.73      8.71 o 
 -22   2   6      317.54      342.08     16.89 o 
 -20   2   6      538.79      530.44     20.13 o 
 -18   2   6      127.72      122.74     10.42 o 
 -16   2   6        2.46       10.61      7.60 o 
 -14   2   6       39.25       30.26      4.33 o 
 -12   2   6      114.01      103.03      6.51 o 
 -10   2   6      455.60      494.26     14.28 o 
  -8   2   6      352.54      355.67      7.83 o 
  -6   2   6     2186.45     2215.75     43.39 o 
  -4   2   6      838.40      841.68     11.84 o 
  -2   2   6      590.62      599.05     12.13 o 
   0   2   6     1730.76     1757.08     20.23 o 
   2   2   6      455.44      536.47     12.81 o 
   4   2   6       73.87       90.34      7.76 o 
   6   2   6     1324.38     1427.08     25.92 o 
   8   2   6     1818.91     1775.43     43.37 o 
  10   2   6      741.94      705.90     20.72 o 
  12   2   6       45.98       39.65      8.63 o 
  14   2   6     2524.88     2550.61     59.74 o 
  16   2   6        8.15       14.71      7.62 o 
  18   2   6       26.30       25.65      8.11 o 
  20   2   6       12.43       18.66      9.04 o 
  22   2   6      123.45      113.66     13.82 o 
 -25   3   6      134.27      155.88     19.53 o 
 -23   3   6       75.35       57.10     14.08 o 
 -21   3   6      234.65      222.28     17.78 o 
 -19   3   6      319.61      305.98     14.91 o 
 -17   3   6        6.51        8.64      4.59 o 
 -15   3   6      740.10      783.27     27.16 o 
 -13   3   6       82.54       75.78      5.56 o 
 -11   3   6      436.90      415.37      9.73 o 
  -9   3   6       19.59       16.86      5.21 o 
  -7   3   6      525.28      521.36     19.35 o 
  -5   3   6     2734.44     2839.72     51.16 o 
  -3   3   6       68.79       60.58      4.48 o 
  -1   3   6      935.00      952.69     13.87 o 
   1   3   6     1040.25     1071.42     20.01 o 
   3   3   6      466.53      495.44     21.89 o 
   5   3   6      846.47      827.94     21.42 o 
   7   3   6      409.53      417.46     18.22 o 
   9   3   6      122.99      120.62     10.17 o 
  11   3   6     1616.86     1527.31     30.26 o 
  13   3   6      136.27      119.39     11.43 o 
  15   3   6      477.13      459.07     20.41 o 
  17   3   6      802.15      806.53     26.53 o 
  19   3   6      100.09      107.63     12.45 o 
  21   3   6       38.53       24.67      9.89 o 
 -26   4   6       19.51       15.88     18.53 o 
 -24   4   6        8.10       10.02      8.66 o 
 -22   4   6       91.24       95.56     13.77 o 
 -20   4   6      162.44      170.65     18.05 o 
 -18   4   6      222.44      195.06     17.76 o 
 -16   4   6      404.10      414.62     13.68 o 
 -14   4   6      649.94      628.43     14.82 o 
 -12   4   6      167.03      153.93     12.91 o 
 -10   4   6     1183.81     1136.79     29.10 o 
  -8   4   6       56.50       54.80      8.16 o 
  -6   4   6      555.42      548.32     22.46 o 
  -4   4   6      431.51      436.81     17.17 o 
  -2   4   6      831.28      899.72     14.82 o 
   0   4   6     2204.80     2282.47     38.25 o 
   2   4   6      144.60      162.18      8.19 o 
   4   4   6      663.29      662.37     25.68 o 
   6   4   6      400.42      412.46     16.63 o 
   8   4   6      245.77      257.73     13.52 o 
  10   4   6      250.71      271.48     13.85 o 
  12   4   6       39.24       42.42      8.16 o 
  14   4   6      458.53      392.44     18.88 o 
  16   4   6      544.87      574.73     22.28 o 
  18   4   6      180.13      202.13     15.61 o 
  20   4   6       81.83      110.90     13.65 o 
 -25   5   6      108.05       85.00     15.13 o 
 -23   5   6        0.54        5.90      7.70 o 
 -21   5   6       19.72       23.91      9.58 o 
 -19   5   6       13.67       24.09     10.20 o 
 -17   5   6      535.71      541.87     24.71 o 
 -15   5   6      389.09      362.27     37.67 o 
 -13   5   6     1535.35     1516.96     33.96 o 
 -11   5   6      911.09      884.27     38.88 o 
  -9   5   6     1009.91      995.04     26.74 o 
  -7   5   6       27.83       31.15      6.85 o 
  -5   5   6      123.11      122.07     11.20 o 
  -3   5   6     1017.53      998.78     25.11 o 
  -1   5   6      595.28      583.36     10.90 o 
   1   5   6      242.07      236.80      8.40 o 
   3   5   6      556.47      564.61     20.14 o 
   5   5   6      209.97      187.50     14.09 o 
   7   5   6      170.20      159.99     11.63 o 
   9   5   6      500.14      478.70     19.18 o 
  11   5   6       56.25       43.46      8.15 o 
  13   5   6      340.53      379.66     18.18 o 
  15   5   6      172.10      146.60     12.81 o 
  17   5   6       33.92       27.19      8.30 o 
  19   5   6       42.41       32.29     10.02 o 
 -22   6   6       41.62       40.02     15.74 o 
 -20   6   6       20.45       19.97     10.36 o 
 -18   6   6      138.05      131.12     13.39 o 
 -16   6   6      308.93      283.41     18.58 o 
 -14   6   6      145.15      141.08     13.11 o 
 -12   6   6       47.50       41.50      7.95 o 
 -10   6   6      548.14      530.48     20.31 o 
  -8   6   6      521.28      530.16     19.85 o 
  -6   6   6      126.09      110.96     12.18 o 
  -4   6   6      310.90      339.37     16.30 o 
  -2   6   6     3105.29     3056.63    114.60 o 
   0   6   6       27.34       21.71      3.34 o 
   2   6   6      489.70      470.82     14.37 o 
   4   6   6     1087.11     1054.85     21.96 o 
   6   6   6       46.27       36.87      6.89 o 
   8   6   6      326.76      289.27     15.30 o 
  10   6   6      232.49      215.75     14.19 o 
  12   6   6      491.05      458.78     20.59 o 
  14   6   6      395.52      350.83     19.57 o 
  16   6   6      791.10      808.60     31.27 o 
  18   6   6      163.73      158.87     21.13 o 
 -21   7   6       71.59       48.25     15.83 o 
 -19   7   6      331.85      300.36     26.37 o 
 -17   7   6      831.62      945.62     73.89 o 
 -15   7   6      491.05      507.50     30.34 o 
 -13   7   6       21.23       31.57      8.07 o 
 -11   7   6        7.40       10.85      6.04 o 
  -9   7   6       30.68       30.54      7.93 o 
  -7   7   6      219.47      214.92     13.71 o 
  -5   7   6      625.69      628.70     29.69 o 
  -3   7   6     1212.61     1291.21     58.25 o 
  -1   7   6       82.66       75.48      6.18 o 
   1   7   6       68.55       82.51      7.25 o 
   3   7   6     4175.38     4124.72     56.84 o 
   5   7   6      305.46      299.43     12.85 o 
   7   7   6      645.31      617.27     20.40 o 
   9   7   6       40.31       45.27      8.13 o 
  11   7   6      428.60      452.59     25.45 o 
  13   7   6       85.17       93.51     14.68 o 
  15   7   6        3.76       19.26     10.22 o 
  17   7   6       20.48       10.54      9.30 o 
 -20   8   6       52.05       45.55     17.24 o 
 -18   8   6        2.75       10.71     15.18 o 
 -16   8   6      456.39      492.23     32.50 o 
 -14   8   6        7.46       17.76     13.56 o 
 -12   8   6      123.57      119.65     17.34 o 
 -10   8   6      448.56      478.26     27.95 o 
  -8   8   6     1093.31     1071.79     36.72 o 
  -6   8   6        2.91        5.90      6.31 o 
  -4   8   6     1531.26     1610.39     38.94 o 
  -2   8   6      305.34      296.08     15.88 o 
   0   8   6     1078.97     1082.43     30.70 o 
   2   8   6     1950.81     2049.22     46.17 o 
   4   8   6      487.25      479.62     21.08 o 
   6   8   6        2.61        9.74      7.40 o 
   8   8   6      156.62      167.82     14.82 o 
  10   8   6      123.16      134.05     15.82 o 
  12   8   6      403.31      387.77     26.03 o 
  14   8   6       15.97       15.27      8.56 o 
 -17   9   6       46.15       40.00     16.61 o 
 -15   9   6      304.14      291.51     26.58 o 
 -13   9   6        0.21        4.43      9.42 o 
 -11   9   6      120.50      103.73     16.70 o 
  -9   9   6      569.90      571.19     30.18 o 
  -7   9   6      322.22      311.47     21.95 o 
  -5   9   6       82.64       77.89     12.40 o 
  -3   9   6     1764.83     1720.38     76.64 o 
  -1   9   6      160.14      163.60     18.00 o 
   1   9   6       17.55       12.39      6.97 o 
   3   9   6      340.84      344.78     23.29 o 
   5   9   6       38.79       34.45     12.29 o 
   7   9   6      205.54      175.89     18.42 o 
   9   9   6       57.30       60.62     11.39 o 
  11   9   6      173.02      172.37     16.35 o 
  13   9   6        3.65        7.87      8.84 o 
 -14  10   6      230.46      270.26     41.12 o 
 -12  10   6      105.61       99.94     25.98 o 
 -10  10   6      528.50      583.83     50.97 o 
  -8  10   6      101.95      119.47     27.30 o 
  -6  10   6      152.31      188.97     30.28 o 
  -4  10   6      117.41      118.64     26.81 o 
  -2  10   6      326.58      304.64     38.56 o 
   0  10   6      429.28      490.15     45.51 o 
   2  10   6       40.06       40.70     18.70 o 
   4  10   6      247.01      231.83     33.76 o 
   6  10   6       77.34       86.21     25.48 o 
   8  10   6      106.54      120.63     31.44 o 
  10  10   6      285.81      304.70     42.53 o 
  -9  11   6      137.08      144.95     30.78 o 
  -7  11   6       35.70       53.45     22.34 o 
  -5  11   6        0.46        2.32     15.39 o 
  -3  11   6      103.90      155.04     31.60 o 
  -1  11   6      338.67      358.92     41.20 o 
   1  11   6      494.91      496.78     50.80 o 
   3  11   6      376.67      447.62     47.66 o 
   5  11   6      522.28      614.93     55.44 o 
 -26   0   7        0.04       10.98      9.45 o 
 -24   0   7       40.50       43.98     24.24 o 
 -22   0   7      149.62      123.18     16.37 o 
 -20   0   7        6.68       16.25     10.31 o 
 -18   0   7      501.78      492.16     24.85 o 
 -16   0   7        4.94       14.86      7.34 o 
 -14   0   7      562.04      550.20     37.32 o 
 -12   0   7      117.31      121.11     12.76 o 
 -10   0   7     1215.16     1284.53     32.00 o 
  -8   0   7     1635.48     1655.03     42.68 o 
  -6   0   7       23.97       13.45      5.63 o 
  -4   0   7       63.86       54.47      9.25 o 
  -2   0   7      126.24      141.31     19.56 o 
   0   0   7     1033.86     1071.37     34.07 o 
   2   0   7        5.09        9.42      6.99 o 
   4   0   7      857.51      828.03     30.95 o 
   6   0   7      520.99      539.79     26.15 o 
   8   0   7      104.06       94.83     13.73 o 
  10   0   7       20.89       21.10     10.10 o 
  12   0   7       25.40       14.87      9.99 o 
  14   0   7        2.46       14.12     10.15 o 
  16   0   7        0.25       16.65     13.15 o 
  18   0   7        0.00       13.03     11.80 o 
  20   0   7       29.21       25.09     14.95 o 
 -25   1   7       31.68       22.69      8.37 o 
 -23   1   7       33.45       32.19      8.48 o 
 -21   1   7       66.47       55.71      8.80 o 
 -19   1   7      214.76      194.63     11.99 o 
 -17   1   7      686.95      683.98     23.70 o 
 -15   1   7     2455.16     2490.89     34.34 o 
 -13   1   7      937.35      924.55     20.60 o 
 -11   1   7      711.52      675.51     17.20 o 
  -9   1   7      468.68      446.66     11.41 o 
  -7   1   7      943.11      923.41     17.32 o 
  -5   1   7      464.19      473.77     11.23 o 
  -3   1   7     2100.73     2093.93     30.03 o 
  -1   1   7     1151.84     1149.90     21.25 o 
   1   1   7     2840.86     2803.20     44.85 o 
   3   1   7       39.76       36.41      6.34 o 
   5   1   7      764.90      799.22     20.87 o 
   7   1   7     1810.37     1779.21     32.80 o 
   9   1   7      433.60      449.55     17.58 o 
  11   1   7       19.96       19.84      8.80 o 
  13   1   7      588.32      603.02     21.87 o 
  15   1   7       83.90       72.56      9.79 o 
  17   1   7        6.33       14.99      7.88 o 
  19   1   7      161.84      155.31     14.70 o 
  21   1   7       77.32       69.05     11.57 o 
 -26   2   7      108.06       97.19     15.22 o 
 -24   2   7       14.25        9.19      8.13 o 
 -22   2   7      268.03      296.00     20.08 o 
 -20   2   7       77.68       79.08      9.37 o 
 -18   2   7      278.97      274.00     15.95 o 
 -16   2   7      653.31      647.64     18.12 o 
 -14   2   7      461.51      473.28     22.26 o 
 -12   2   7      978.53      930.25     18.90 o 
 -10   2   7       69.62       66.42      4.86 o 
  -8   2   7      305.08      280.11     11.01 o 
  -6   2   7       98.68       97.19      5.09 o 
  -4   2   7       47.72       60.16      4.40 o 
  -2   2   7      830.62      867.54     16.97 o 
   0   2   7      240.56      273.25     10.43 o 
   2   2   7     1348.67     1391.87     26.46 o 
   4   2   7     1184.27     1151.57     24.37 o 
   6   2   7     1020.93      975.24     23.96 o 
   8   2   7      242.06      238.49     13.37 o 
  10   2   7       90.42       81.26      9.40 o 
  12   2   7     2358.25     2216.48     38.97 o 
  14   2   7      281.24      268.96     16.62 o 
  16   2   7       32.82       25.94      8.16 o 
  18   2   7        3.29       10.95      8.46 o 
  20   2   7      176.39      162.36     15.88 o 
 -25   3   7       57.72       56.01     13.49 o 
 -23   3   7       41.62       28.26     10.17 o 
 -21   3   7      318.63      327.37     20.76 o 
 -19   3   7       48.81       31.60      9.84 o 
 -17   3   7      184.69      181.51     15.42 o 
 -15   3   7      427.97      416.14     14.34 o 
 -13   3   7      359.12      341.12     10.32 o 
 -11   3   7      305.38      292.10     16.91 o 
  -9   3   7      202.17      206.23     13.90 o 
  -7   3   7      202.65      220.13     14.43 o 
  -5   3   7      413.13      419.12      9.12 o 
  -3   3   7     3510.84     3595.00     36.46 o 
  -1   3   7      217.37      200.75      7.63 o 
   1   3   7      246.87      251.69     10.32 o 
   3   3   7     2901.86     2831.52     43.15 o 
   5   3   7      858.64      810.70     24.03 o 
   7   3   7       63.27       64.05      8.12 o 
   9   3   7      152.67      129.86     10.76 o 
  11   3   7     1776.40     1772.49     45.11 o 
  13   3   7       41.62       46.66      8.26 o 
  15   3   7      125.17      146.95     13.66 o 
  17   3   7        4.93       14.98      8.43 o 
  19   3   7       11.03       13.85      8.02 o 
 -24   4   7        8.93       14.39      8.78 o 
 -22   4   7      310.93      312.09     21.37 o 
 -20   4   7      123.46      127.57     15.64 o 
 -18   4   7       44.72       47.70      9.83 o 
 -16   4   7       52.59       46.56      9.99 o 
 -14   4   7       77.30       80.89     10.42 o 
 -12   4   7     1301.01     1298.49     32.58 o 
 -10   4   7      752.33      772.30     24.73 o 
  -8   4   7      401.80      422.81     18.56 o 
  -6   4   7      624.16      636.18     22.02 o 
  -4   4   7      217.22      203.65     13.56 o 
  -2   4   7     2771.88     2810.83     44.45 o 
   0   4   7      680.10      675.02     14.18 o 
   2   4   7       51.17       50.20      6.85 o 
   4   4   7      202.36      188.59     11.90 o 
   6   4   7      428.57      418.05     18.09 o 
   8   4   7      801.33      781.41     37.93 o 
  10   4   7      937.84      882.30     24.65 o 
  12   4   7       20.12       31.58      8.24 o 
  14   4   7       10.49        8.89      7.33 o 
  16   4   7      364.56      431.65     20.40 o 
  18   4   7      318.65      323.64     19.33 o 
 -23   5   7      167.58      156.09     18.32 o 
 -21   5   7        6.87       11.92      8.28 o 
 -19   5   7      159.21      153.66     15.25 o 
 -17   5   7       42.82       56.67     13.32 o 
 -15   5   7      513.65      506.70     23.79 o 
 -13   5   7      288.84      280.87     17.41 o 
 -11   5   7      176.75      181.87     14.54 o 
  -9   5   7     1012.45     1031.32     40.68 o 
  -7   5   7      247.88      253.54     15.24 o 
  -5   5   7      240.35      216.12     14.86 o 
  -3   5   7       77.57       68.74      9.83 o 
  -1   5   7       33.93       27.36      3.45 o 
   1   5   7      172.27      162.68      7.78 o 
   3   5   7      531.81      503.81     16.11 o 
   5   5   7      370.30      395.01     16.93 o 
   7   5   7     1791.22     1651.64     30.83 o 
   9   5   7      355.67      327.35     21.58 o 
  11   5   7       59.01       46.07      8.71 o 
  13   5   7      198.28      191.58     13.89 o 
  15   5   7       15.21       18.05      7.89 o 
  17   5   7      353.02      354.56     19.80 o 
 -22   6   7       98.19       89.80     20.49 o 
 -20   6   7       78.23       65.73     11.64 o 
 -18   6   7       25.64       30.02      9.63 o 
 -16   6   7      141.18      131.49     13.79 o 
 -14   6   7        3.65        9.89      6.70 o 
 -12   6   7     1043.70     1017.56     32.74 o 
 -10   6   7      390.41      399.37     20.23 o 
  -8   6   7       39.72       40.41      7.61 o 
  -6   6   7      882.21      906.77     29.97 o 
  -4   6   7      483.05      493.56     20.19 o 
  -2   6   7     1364.48     1405.21     32.31 o 
   0   6   7     2123.61     2161.43     37.81 o 
   2   6   7       93.67       92.40      7.87 o 
   4   6   7     1149.95     1148.51     24.28 o 
   6   6   7      139.62      136.10     11.19 o 
   8   6   7      175.76      180.32     13.55 o 
  10   6   7      293.82      303.83     17.40 o 
  12   6   7      206.40      185.78     14.61 o 
  14   6   7       35.01       25.96      7.82 o 
  16   6   7      100.34       87.87     15.33 o 
 -21   7   7      165.33      156.38     24.28 o 
 -19   7   7      429.95      469.51     35.00 o 
 -17   7   7      315.73      341.79     29.54 o 
 -15   7   7       82.93       70.71     11.55 o 
 -13   7   7      112.85      118.94     12.89 o 
 -11   7   7      227.85      238.53     15.90 o 
  -9   7   7        3.83       11.87      7.12 o 
  -7   7   7       29.16       21.67      9.05 o 
  -5   7   7      720.34      740.50     24.25 o 
  -3   7   7     1058.99     1088.54     33.00 o 
  -1   7   7      334.51      346.46     17.58 o 
   1   7   7      354.51      356.32     17.93 o 
   3   7   7      936.33      931.40     25.02 o 
   5   7   7       53.53       63.20      7.82 o 
   7   7   7       51.21       51.15      7.58 o 
   9   7   7      190.29      197.31     14.69 o 
  11   7   7        3.94       10.24      7.86 o 
  13   7   7      545.23      596.75     27.57 o 
  15   7   7       59.20       39.19     11.59 o 
 -18   8   7      355.35      381.05     29.54 o 
 -16   8   7      145.18      167.18     23.91 o 
 -14   8   7       37.84       53.85     17.00 o 
 -12   8   7      391.76      460.33     29.24 o 
 -10   8   7      536.13      556.47     41.54 o 
  -8   8   7        5.75       10.64      6.84 o 
  -6   8   7      899.52      949.80     46.50 o 
  -4   8   7     1158.99     1225.58     46.12 o 
  -2   8   7       25.67       20.90     10.37 o 
   0   8   7     1018.63     1045.44     28.53 o 
   2   8   7      174.99      203.23     14.37 o 
   4   8   7       56.30       55.92     13.50 o 
   6   8   7       18.63       12.41     11.39 o 
   8   8   7       24.75       40.76     12.49 o 
  10   8   7       37.89       29.12     10.92 o 
  12   8   7      169.33      163.13     18.67 o 
  14   8   7      122.83       97.29     15.26 o 
 -15   9   7      114.35      125.54     21.11 o 
 -13   9   7       69.82       95.23     19.34 o 
 -11   9   7      101.01      103.85     17.59 o 
  -9   9   7        7.65        7.29      8.74 o 
  -7   9   7       95.16       83.68     13.43 o 
  -5   9   7       46.22       44.93     11.68 o 
  -3   9   7      430.25      448.62     44.02 o 
  -1   9   7       17.51       19.11      8.37 o 
   1   9   7      215.55      210.18     19.32 o 
   3   9   7      108.99      126.55     17.20 o 
   5   9   7       26.68       33.03     11.91 o 
   7   9   7      176.50      201.86     21.82 o 
   9   9   7      271.29      291.70     25.35 o 
  11   9   7       13.69       23.06     14.96 o 
 -12  10   7       20.57       13.07     17.04 o 
 -10  10   7       24.44       27.30     16.38 o 
  -8  10   7      156.25      160.01     31.60 o 
  -6  10   7       62.95       86.04     26.47 o 
  -4  10   7       81.36       64.20     23.50 o 
  -2  10   7      201.76      201.38     33.43 o 
   0  10   7      165.26      190.79     32.10 o 
   2  10   7      116.35      122.45     24.99 o 
   4  10   7       33.29       34.25     24.16 o 
   6  10   7      121.16      117.98     27.63 o 
  -5  11   7       16.73       17.04     23.00 o 
  -3  11   7       88.13       97.46     29.95 o 
  -1  11   7      101.47      126.91     31.77 o 
 -24   0   8      104.26      122.45     29.62 o 
 -22   0   8      947.29      906.88     36.94 o 
 -20   0   8      105.83       86.49     14.55 o 
 -18   0   8      212.34      213.53     19.53 o 
 -16   0   8      307.68      285.24     39.30 o 
 -14   0   8     5230.42     5225.87     70.01 o 
 -12   0   8     2455.61     2573.96     49.25 o 
 -10   0   8     4088.05     4121.02     58.05 o 
  -8   0   8      897.04      875.93     28.29 o 
  -6   0   8       97.03      113.58     11.95 o 
  -4   0   8      436.06      451.00     20.69 o 
  -2   0   8      532.46      509.87     61.32 o 
   0   0   8      421.46      486.27     35.14 o 
   2   0   8      479.32      498.05     25.28 o 
   4   0   8     2795.99     2740.80     86.94 o 
   6   0   8       55.67       56.33     11.81 o 
   8   0   8    11061.35    11253.02    117.01 o 
  10   0   8       23.99       13.83     10.08 o 
  12   0   8      150.40      136.91     18.78 o 
  14   0   8      959.44     1007.02     42.29 o 
  16   0   8       32.91       38.45     13.86 o 
  18   0   8      600.19      630.60     56.68 o 
 -25   1   8        0.92       15.35      9.06 o 
 -23   1   8       65.01       53.01     11.23 o 
 -21   1   8        5.48       15.90      8.11 o 
 -19   1   8      123.13      115.76     10.49 o 
 -17   1   8      621.96      602.76     20.48 o 
 -15   1   8      187.03      167.11     10.98 o 
 -13   1   8      106.08       92.44      8.47 o 
 -11   1   8      953.89      932.10     28.65 o 
  -9   1   8      531.91      488.08     12.56 o 
  -7   1   8      506.32      433.03     11.82 o 
  -5   1   8      155.98      159.57      7.73 o 
  -3   1   8       62.06       49.68      6.91 o 
  -1   1   8       60.07       59.18     10.20 o 
   1   1   8      473.14      464.94     24.36 o 
   3   1   8     4097.57     4104.84     53.21 o 
   5   1   8      336.51      335.50     17.54 o 
   7   1   8      270.85      243.20     15.60 o 
   9   1   8     1520.34     1552.77     40.86 o 
  11   1   8       19.99       21.08      7.38 o 
  13   1   8      372.19      340.62     18.22 o 
  15   1   8       44.89       39.45      9.45 o 
  17   1   8       18.68       17.69      8.65 o 
  19   1   8      270.38      312.56     25.87 o 
 -24   2   8        8.84        8.52      8.83 o 
 -22   2   8      122.35      140.63     16.26 o 
 -20   2   8      109.94       87.55     12.77 o 
 -18   2   8        2.63       12.69      8.50 o 
 -16   2   8       86.25       81.62      8.13 o 
 -14   2   8      212.07      215.23     11.15 o 
 -12   2   8       81.81       77.27      6.83 o 
 -10   2   8      815.09      814.31     16.83 o 
  -8   2   8      497.26      480.48     10.87 o 
  -6   2   8       78.06       69.11      4.94 o 
  -4   2   8      408.51      397.55     11.03 o 
  -2   2   8       94.06       98.97      7.94 o 
   0   2   8      149.64      166.32     12.51 o 
   2   2   8     1207.89     1197.96     24.88 o 
   4   2   8     1198.77     1225.72     31.32 o 
   6   2   8      667.51      647.47     20.54 o 
   8   2   8       65.84       52.38      8.44 o 
  10   2   8     1543.51     1490.95     85.46 o 
  12   2   8       65.49       60.81     12.36 o 
  14   2   8       18.36       21.55      8.52 o 
  16   2   8       29.54       37.39      9.07 o 
  18   2   8        1.23        8.01      8.55 o 
 -23   3   8       46.95       42.26     11.65 o 
 -21   3   8      144.42      144.72     15.69 o 
 -19   3   8      607.24      638.48     27.08 o 
 -17   3   8       68.21       64.43     12.00 o 
 -15   3   8      544.83      548.34     23.47 o 
 -13   3   8      179.90      163.90     15.04 o 
 -11   3   8      267.90      281.52     17.06 o 
  -9   3   8     1041.18     1052.84     29.28 o 
  -7   3   8      168.15      143.81     12.63 o 
  -5   3   8      215.68      201.04      6.36 o 
  -3   3   8      122.78      110.36      5.92 o 
  -1   3   8      335.07      325.04     10.67 o 
   1   3   8       99.41      119.21      9.81 o 
   3   3   8      572.29      555.34     19.84 o 
   5   3   8      571.96      557.10     25.71 o 
   7   3   8      455.65      430.24     19.72 o 
   9   3   8      499.68      476.70     20.02 o 
  11   3   8      127.66      109.05     10.77 o 
  13   3   8      781.75      724.35     25.04 o 
  15   3   8       83.88       96.26     11.51 o 
  17   3   8       27.38       27.09     11.21 o 
 -24   4   8       71.82       70.18     17.42 o 
 -22   4   8       16.41       17.81      9.94 o 
 -20   4   8      113.34       85.76     13.10 o 
 -18   4   8      157.73      166.11     16.59 o 
 -16   4   8      449.80      429.96     41.77 o 
 -14   4   8     1273.35     1271.52     58.72 o 
 -12   4   8       99.61       80.56     11.26 o 
 -10   4   8      135.62      116.80     12.16 o 
  -8   4   8       55.00       63.85     10.39 o 
  -6   4   8      178.83      200.98     14.75 o 
  -4   4   8      192.70      187.68     20.64 o 
  -2   4   8      533.80      499.36     15.13 o 
   0   4   8      249.53      239.68     11.42 o 
   2   4   8      822.79      769.95     26.44 o 
   4   4   8      628.38      616.85     19.39 o 
   6   4   8       55.46       48.21      7.41 o 
   8   4   8      781.81      777.65     25.06 o 
  10   4   8      110.49       92.15     12.11 o 
  12   4   8      242.82      278.54     16.50 o 
  14   4   8      147.14      174.75     14.29 o 
  16   4   8       38.82       37.48      9.76 o 
 -23   5   8      131.75      125.54     16.96 o 
 -21   5   8       50.43       37.95     10.40 o 
 -19   5   8       47.94       41.15     10.33 o 
 -17   5   8      311.00      289.97     19.60 o 
 -15   5   8      378.83      367.33     20.45 o 
 -13   5   8      444.28      473.74     26.45 o 
 -11   5   8      154.33      152.59     16.14 o 
  -9   5   8        0.45       10.82      9.14 o 
  -7   5   8      799.34      806.27     26.61 o 
  -5   5   8       95.54       98.75     11.54 o 
  -3   5   8      778.79      780.27     26.01 o 
  -1   5   8      413.86      409.41     19.85 o 
   1   5   8       67.00       70.23      7.12 o 
   3   5   8      430.32      429.57     16.24 o 
   5   5   8      762.07      740.55     23.85 o 
   7   5   8      993.01     1018.99     35.93 o 
   9   5   8      153.47      135.95     13.00 o 
  11   5   8      525.18      523.70     21.82 o 
  13   5   8       26.72       17.52      7.17 o 
  15   5   8      105.84      107.93     19.56 o 
 -20   6   8      316.22      282.75     27.27 o 
 -18   6   8      286.18      286.80     20.16 o 
 -16   6   8       46.97       37.37      8.97 o 
 -14   6   8      330.20      353.74     20.36 o 
 -12   6   8      695.77      690.93     26.46 o 
 -10   6   8      235.16      229.35     15.85 o 
  -8   6   8      116.72      115.58     12.55 o 
  -6   6   8      605.17      605.12     23.41 o 
  -4   6   8       62.28       53.99      9.46 o 
  -2   6   8      222.15      248.13     16.76 o 
   0   6   8     1102.21     1100.55     30.73 o 
   2   6   8       39.17       34.96      8.99 o 
   4   6   8      197.71      156.13     10.82 o 
   6   6   8      157.38      146.89     13.12 o 
   8   6   8      113.37       98.19     11.60 o 
  10   6   8      173.01      154.63     13.43 o 
  12   6   8      297.09      325.19     20.05 o 
  14   6   8      254.07      236.30     22.50 o 
 -19   7   8      271.29      305.77     29.54 o 
 -17   7   8       23.40       41.04     23.99 o 
 -15   7   8       15.67       13.96      8.66 o 
 -13   7   8      142.46      158.01     15.11 o 
 -11   7   8      177.69      176.86     15.13 o 
  -9   7   8      189.72      212.06     15.66 o 
  -7   7   8      429.28      443.34     21.14 o 
  -5   7   8      165.56      161.55     15.23 o 
  -3   7   8       52.92       44.70      9.39 o 
  -1   7   8     1391.71     1446.32     35.37 o 
   1   7   8       61.58       69.57     10.30 o 
   3   7   8       51.44       48.43     11.41 o 
   5   7   8       53.65       49.95     10.05 o 
   7   7   8       93.24       83.73     11.62 o 
   9   7   8       53.64       28.01      8.41 o 
  11   7   8       10.06        8.03      7.31 o 
  13   7   8       33.52       26.88     12.32 o 
 -16   8   8        2.82       10.47     11.28 o 
 -14   8   8      508.91      490.14     32.12 o 
 -12   8   8      494.85      564.37     33.61 o 
 -10   8   8       67.26       57.17     14.46 o 
  -8   8   8      787.06      816.04     27.88 o 
  -6   8   8       97.64       73.15     10.10 o 
  -4   8   8      787.76      855.51     35.21 o 
  -2   8   8      899.50      915.13     36.66 o 
   0   8   8       99.38      111.81     12.62 o 
   2   8   8      126.65      142.49     18.37 o 
   4   8   8      611.00      607.14     33.20 o 
   6   8   8       50.91       34.63     12.24 o 
   8   8   8       14.90        6.73      9.94 o 
  10   8   8       12.64        8.55     15.23 o 
 -13   9   8      489.13      484.65     31.58 o 
 -11   9   8      137.76      151.51     21.31 o 
  -9   9   8       65.89       70.07     15.79 o 
  -7   9   8      190.03      188.25     21.46 o 
  -5   9   8      172.40      162.66     31.11 o 
  -3   9   8      110.53       91.01     23.66 o 
  -1   9   8      243.54      291.57     37.73 o 
   1   9   8       73.45       58.18     12.64 o 
   3   9   8       51.63       31.03     15.80 o 
   5   9   8       40.42       50.24     12.60 o 
   7   9   8       18.60       22.98     13.51 o 
  -8  10   8      305.59      347.33     46.17 o 
  -6  10   8      140.79      125.59     29.62 o 
  -4  10   8       57.57       43.52     22.67 o 
  -2  10   8      126.79      122.94     30.28 o 
   0  10   8      398.02      491.14     49.31 o 
   2  10   8       18.06       31.44     22.67 o 
 -24   0   9       10.35       19.86     16.05 o 
 -22   0   9       35.03       32.93     20.19 o 
 -20   0   9       22.45       33.76     21.01 o 
 -18   0   9      104.91      110.46     22.01 o 
 -16   0   9        0.41       14.24     18.45 o 
 -14   0   9      266.33      259.72     18.09 o 
 -12   0   9      109.22       87.43     11.41 o 
 -10   0   9      102.89       70.71     11.19 o 
  -8   0   9      234.49      216.48     24.57 o 
  -6   0   9       11.88       18.50      6.80 o 
  -4   0   9        4.15       11.97      7.58 o 
  -2   0   9      197.64      216.68     16.74 o 
   0   0   9      652.48      707.17     41.41 o 
   2   0   9      270.35      251.12     27.16 o 
   4   0   9       82.76       74.94     13.21 o 
   6   0   9       90.73       76.96     13.51 o 
   8   0   9       46.35       36.15     12.26 o 
  10   0   9      172.20      174.28     19.20 o 
  12   0   9      170.07      144.30     19.51 o 
  14   0   9       25.38       19.84     13.27 o 
  16   0   9        1.60       11.02     13.12 o 
 -23   1   9        6.69       11.91     15.22 o 
 -21   1   9      288.64      285.90     19.67 o 
 -19   1   9       75.02       58.38     12.37 o 
 -17   1   9      432.79      406.46     21.74 o 
 -15   1   9       21.05       21.36      6.42 o 
 -13   1   9      129.17      115.62      9.05 o 
 -11   1   9      277.04      268.80     12.04 o 
  -9   1   9      130.27      135.44      9.27 o 
  -7   1   9      596.50      602.53     18.69 o 
  -5   1   9      920.45      901.78     33.47 o 
  -3   1   9      262.71      256.77     13.61 o 
  -1   1   9      307.25      270.18     15.75 o 
   1   1   9     1595.19     1579.39     30.64 o 
   3   1   9      590.73      590.73     31.00 o 
   5   1   9     2266.23     2491.67     39.71 o 
   7   1   9       49.41       55.68      8.86 o 
   9   1   9     1140.69     1209.00     30.87 o 
  11   1   9       73.97       83.01     10.94 o 
  13   1   9      151.11      154.48     13.92 o 
  15   1   9       27.15       21.59      9.33 o 
  17   1   9      291.31      284.28     19.42 o 
 -24   2   9       73.53       67.50     14.62 o 
 -22   2   9      135.85      122.39     14.37 o 
 -20   2   9      974.67      992.30     32.91 o 
 -18   2   9       25.79       22.17     12.60 o 
 -16   2   9      284.29      296.16     19.24 o 
 -14   2   9       63.49       81.06     11.67 o 
 -12   2   9      157.97      128.07     12.28 o 
 -10   2   9      315.16      326.78     12.12 o 
  -8   2   9       29.21       40.53      5.49 o 
  -6   2   9      248.55      263.43     11.46 o 
  -4   2   9        2.22        7.45      4.25 o 
  -2   2   9      253.92      247.16     15.02 o 
   0   2   9      362.86      390.57     18.95 o 
   2   2   9      380.09      378.02     17.14 o 
   4   2   9       91.10       96.00     10.93 o 
   6   2   9      255.06      233.57     16.45 o 
   8   2   9      597.70      641.10     24.09 o 
  10   2   9       23.94       20.62      7.60 o 
  12   2   9      108.79      113.79     12.16 o 
  14   2   9       38.18       33.60      8.30 o 
  16   2   9       31.58       27.32      9.58 o 
 -23   3   9       53.80       43.29     11.66 o 
 -21   3   9       62.39       58.84     12.62 o 
 -19   3   9        6.48        3.39      7.38 o 
 -17   3   9      235.67      241.03     27.29 o 
 -15   3   9      108.80       95.50     12.82 o 
 -13   3   9       15.13       12.68      8.78 o 
 -11   3   9        5.21        7.93      6.81 o 
  -9   3   9      489.30      478.42     21.52 o 
  -7   3   9     2288.03     2386.22     51.69 o 
  -5   3   9      172.76      146.65      8.44 o 
  -3   3   9     1136.12     1156.61     22.00 o 
  -1   3   9      501.23      493.82     16.49 o 
   1   3   9      666.70      623.53     31.23 o 
   3   3   9        8.41       16.85      7.13 o 
   5   3   9      695.37      713.91     24.64 o 
   7   3   9      630.88      581.15     22.01 o 
   9   3   9        0.17       12.54      7.80 o 
  11   3   9      127.56      141.38     13.47 o 
  13   3   9       53.24       74.67     10.87 o 
  15   3   9       49.02       41.18     12.60 o 
 -22   4   9       27.99       19.57      9.35 o 
 -20   4   9        2.69        7.85      9.82 o 
 -18   4   9       12.46       25.11      9.94 o 
 -16   4   9       17.21       17.79      8.32 o 
 -14   4   9      513.49      493.12     23.82 o 
 -12   4   9      115.23      132.24     13.50 o 
 -10   4   9       82.57      102.11     12.53 o 
  -8   4   9      149.51      129.56     13.92 o 
  -6   4   9      226.37      215.63     15.86 o 
  -4   4   9      477.71      476.53     21.83 o 
  -2   4   9      157.52      148.60     13.81 o 
   0   4   9      189.96      174.35     11.99 o 
   2   4   9      162.69      140.59     10.94 o 
   4   4   9      236.21      186.67     13.50 o 
   6   4   9      489.26      437.42     26.44 o 
   8   4   9      493.30      522.95     23.10 o 
  10   4   9       32.50       26.37      7.91 o 
  12   4   9       19.94       33.07     11.91 o 
  14   4   9      199.74      215.68     16.69 o 
 -21   5   9       61.06       68.50     13.15 o 
 -19   5   9      243.95      243.87     20.65 o 
 -17   5   9      155.83      164.65     16.55 o 
 -15   5   9       52.70       56.71     10.86 o 
 -13   5   9      541.79      528.23     24.72 o 
 -11   5   9      265.07      246.22     17.71 o 
  -9   5   9       88.44       65.76     10.60 o 
  -7   5   9       88.95       78.57     12.15 o 
  -5   5   9       61.43       83.50     11.63 o 
  -3   5   9      104.38       94.95     12.25 o 
  -1   5   9      102.26      110.80     12.29 o 
   1   5   9      408.96      382.58     21.31 o 
   3   5   9      713.72      653.56     26.53 o 
   5   5   9      340.80      322.95     17.21 o 
   7   5   9      140.10      161.67     14.44 o 
   9   5   9      109.31       92.64     12.37 o 
  11   5   9       68.05       74.43     11.96 o 
  13   5   9      300.09      279.11     20.05 o 
 -20   6   9       95.99       81.96     14.08 o 
 -18   6   9      183.88      197.09     18.83 o 
 -16   6   9      179.54      180.04     18.81 o 
 -14   6   9      208.65      209.11     17.76 o 
 -12   6   9       17.38       21.48      7.84 o 
 -10   6   9      394.59      427.30     22.02 o 
  -8   6   9      188.05      185.81     15.52 o 
  -6   6   9       34.21       41.20      9.96 o 
  -4   6   9     1884.89     1960.00     43.19 o 
  -2   6   9      230.72      255.24     20.03 o 
   0   6   9     1204.34     1241.79     45.15 o 
   2   6   9       79.35       84.64     13.29 o 
   4   6   9       53.04       42.43     10.85 o 
   6   6   9      683.86      713.05     34.21 o 
   8   6   9       32.97       31.07     10.79 o 
  10   6   9        5.99       14.87      9.03 o 
  12   6   9      322.08      279.71     23.44 o 
 -17   7   9      237.57      264.03     26.85 o 
 -15   7   9       84.79       94.73     17.47 o 
 -13   7   9       25.19       14.45      7.73 o 
 -11   7   9       40.74       38.81      9.82 o 
  -9   7   9      158.23      141.09     14.44 o 
  -7   7   9      775.06      812.54     29.12 o 
  -5   7   9       44.64       37.07      9.13 o 
  -3   7   9      413.88      424.85     22.22 o 
  -1   7   9      162.29      144.83     15.09 o 
   1   7   9        8.78       20.00      9.14 o 
   3   7   9       80.20       84.94     12.50 o 
   5   7   9       79.89       85.89     13.17 o 
   7   7   9       21.46       23.62      9.48 o 
   9   7   9      111.21      100.76     17.97 o 
  11   7   9       54.98       31.69     14.98 o 
 -14   8   9       80.96       59.29     15.74 o 
 -12   8   9       59.04       53.71     14.87 o 
 -10   8   9      619.59      681.84     37.89 o 
  -8   8   9      206.02      188.17     17.23 o 
  -6   8   9      141.01      128.64     14.19 o 
  -4   8   9      548.64      576.21     25.38 o 
  -2   8   9      253.06      306.02     19.92 o 
   0   8   9      180.51      175.19     16.26 o 
   2   8   9       13.24       23.04     15.38 o 
   4   8   9      127.43      129.76     18.11 o 
   6   8   9       33.27       27.81     13.59 o 
   8   8   9      297.48      299.43     29.75 o 
 -11   9   9      142.39      129.25     29.21 o 
  -9   9   9        7.43        8.73     10.42 o 
  -7   9   9       81.69       63.54     25.32 o 
  -5   9   9      317.74      292.23     39.71 o 
  -3   9   9       36.01       48.98     25.48 o 
  -1   9   9       14.51        9.27     17.37 o 
   1   9   9        7.23       12.92     12.09 o 
   3   9   9       71.90       87.46     18.75 o 
 -22   0  10       49.95       49.97     22.50 o 
 -20   0  10      294.34      301.66     40.05 o 
 -18   0  10      635.47      572.59     49.15 o 
 -16   0  10      291.59      266.09     34.42 o 
 -14   0  10      365.71      362.33     21.79 o 
 -12   0  10      135.54      112.42     12.79 o 
 -10   0  10      222.69      224.52     16.74 o 
  -8   0  10     1700.39     1762.36     42.93 o 
  -6   0  10      216.73      192.79     15.97 o 
  -4   0  10      142.85      130.78     15.07 o 
  -2   0  10     1153.49     1121.58     36.81 o 
   0   0  10        2.68        7.78      9.53 o 
   2   0  10       88.57      124.81     24.19 o 
   4   0  10     2848.44     2797.80     76.28 o 
   6   0  10      649.12      660.38     39.72 o 
   8   0  10      343.06      377.78     27.14 o 
  10   0  10     1723.20     1918.67    140.86 o 
  12   0  10        5.74       19.44     13.13 o 
  14   0  10       30.92       32.32     13.93 o 
 -21   1  10      520.91      565.24     38.60 o 
 -19   1  10      132.03      114.01     18.48 o 
 -17   1  10       70.03       58.23     10.18 o 
 -15   1  10      966.42      917.42     29.87 o 
 -13   1  10      433.86      435.80     22.23 o 
 -11   1  10      189.07      168.06     14.08 o 
  -9   1  10      241.18      241.41     15.38 o 
  -7   1  10       28.98       27.36      5.74 o 
  -5   1  10      261.11      270.89     13.16 o 
  -3   1  10     1003.34     1004.67     26.54 o 
  -1   1  10     1247.79     1240.62     28.43 o 
   1   1  10      515.82      514.38     22.48 o 
   3   1  10      103.92       96.09     15.52 o 
   5   1  10      255.49      246.94     17.24 o 
   7   1  10        3.15       11.84      6.93 o 
   9   1  10      267.21      282.18     17.10 o 
  11   1  10        1.52       11.04      8.03 o 
  13   1  10      135.87      140.20     14.99 o 
  15   1  10      515.66      558.20     31.07 o 
 -22   2  10        3.04       13.86     11.12 o 
 -20   2  10       61.90       52.05     12.23 o 
 -18   2  10      208.26      205.42     17.70 o 
 -16   2  10       21.05       25.09     10.42 o 
 -14   2  10      115.90      108.52     13.88 o 
 -12   2  10      290.37      284.42     18.39 o 
 -10   2  10      216.22      215.42     15.72 o 
  -8   2  10      232.11      238.11     16.20 o 
  -6   2  10       77.13       70.53      7.07 o 
  -4   2  10       61.00       50.67      7.09 o 
  -2   2  10      587.41      592.82     19.10 o 
   0   2  10      989.28     1002.55     28.07 o 
   2   2  10      474.43      465.28     26.23 o 
   4   2  10       49.89       47.36      8.96 o 
   6   2  10      349.48      336.92     19.88 o 
   8   2  10      121.51      102.66     15.88 o 
  10   2  10      325.08      365.32     19.22 o 
  12   2  10       24.35       42.13     12.86 o 
  14   2  10        2.05        5.33      7.88 o 
 -21   3  10       25.11       11.45      8.94 o 
 -19   3  10      294.23      299.72     21.45 o 
 -17   3  10       15.92       12.28      7.87 o 
 -15   3  10       95.10      116.27     16.04 o 
 -13   3  10      156.37      144.83     14.61 o 
 -11   3  10      107.32       88.27     13.98 o 
  -9   3  10      131.61      124.55     13.63 o 
  -7   3  10       86.23       89.16     11.59 o 
  -5   3  10       44.82       43.69      9.82 o 
  -3   3  10      200.56      218.19     17.29 o 
  -1   3  10      319.06      269.28     18.44 o 
   1   3  10      149.38      136.50     13.99 o 
   3   3  10       88.26       79.89     10.25 o 
   5   3  10      436.28      422.71     20.39 o 
   7   3  10        4.64       11.04      8.00 o 
   9   3  10      150.37      134.26     17.81 o 
  11   3  10      397.18      434.62     23.91 o 
  13   3  10      210.88      214.66     16.98 o 
 -20   4  10      112.92      133.54     17.63 o 
 -18   4  10      150.72      158.88     26.60 o 
 -16   4  10        9.16        9.01      7.72 o 
 -14   4  10      150.95      150.67     15.35 o 
 -12   4  10       34.43       32.65      9.58 o 
 -10   4  10      131.86      131.92     14.77 o 
  -8   4  10        0.57        9.07      8.15 o 
  -6   4  10      276.14      245.84     17.69 o 
  -4   4  10       39.42       43.21     11.14 o 
  -2   4  10      259.02      243.25     18.10 o 
   0   4  10        6.28       17.72      8.88 o 
   2   4  10       22.83       17.31      9.68 o 
   4   4  10      223.71      237.39     22.95 o 
   6   4  10       68.60       67.89     10.43 o 
   8   4  10      128.93      122.72     13.77 o 
  10   4  10      376.65      403.23     22.19 o 
  12   4  10      137.22      131.22     14.06 o 
 -19   5  10       31.82       21.02     11.20 o 
 -17   5  10      125.91      134.12     15.19 o 
 -15   5  10       55.70       69.32     12.71 o 
 -13   5  10      207.08      183.27     16.58 o 
 -11   5  10      124.93      113.64     13.58 o 
  -9   5  10       11.88       20.21     10.95 o 
  -7   5  10      287.34      281.93     20.10 o 
  -5   5  10     1323.93     1407.15     38.76 o 
  -3   5  10       41.88       34.00      8.91 o 
  -1   5  10       22.61       61.19     12.47 o 
   1   5  10      364.37      379.10     22.81 o 
   3   5  10      454.45      474.05     24.94 o 
   5   5  10       91.53       98.31     16.44 o 
   7   5  10      118.53       89.23     16.58 o 
   9   5  10        8.67       14.83      9.27 o 
  11   5  10      130.90      137.04     23.51 o 
 -16   6  10      181.60      162.40     16.88 o 
 -14   6  10       85.55       89.10     13.28 o 
 -12   6  10      125.91      112.61     14.80 o 
 -10   6  10      332.38      380.80     22.22 o 
  -8   6  10       82.78       85.81     13.21 o 
  -6   6  10       33.97       40.79      9.98 o 
  -4   6  10      295.47      271.23     18.91 o 
  -2   6  10       89.64       91.61     12.55 o 
   0   6  10      694.60      749.63     29.92 o 
   2   6  10      184.35      182.52     17.57 o 
   4   6  10      300.09      296.40     20.76 o 
   6   6  10       52.55       39.83     12.54 o 
   8   6  10      210.61      200.33     22.29 o 
  10   6  10        2.18        8.09      8.48 o 
 -15   7  10       77.02       74.58     16.91 o 
 -13   7  10       70.52       62.95     12.75 o 
 -11   7  10       72.99       69.12     15.76 o 
  -9   7  10      141.35      146.47     15.90 o 
  -7   7  10      170.00      141.81     14.58 o 
  -5   7  10      455.98      502.61     25.58 o 
  -3   7  10      215.42      239.00     18.77 o 
  -1   7  10        7.40       17.22      9.28 o 
   1   7  10      204.76      185.94     16.91 o 
   3   7  10       21.59       18.61     12.75 o 
   5   7  10       19.12       13.36      9.19 o 
   7   7  10       75.37       59.89     17.56 o 
 -10   8  10      181.83      195.66     26.38 o 
  -8   8  10      178.24      203.96     22.95 o 
  -6   8  10      750.95      767.19     31.64 o 
  -4   8  10       33.90       37.19     14.76 o 
  -2   8  10       63.81       45.18     13.08 o 
   0   8  10      387.93      432.47     31.04 o 
   2   8  10       19.55       19.02     12.89 o 
   4   8  10       24.27       30.52     16.94 o 
 -20   0  11       53.55       43.85     25.15 o 
 -18   0  11      105.91       78.60     26.81 o 
 -16   0  11        0.36       13.57     19.52 o 
 -14   0  11       21.47       38.72     23.17 o 
 -12   0  11       78.97       84.72     26.14 o 
 -10   0  11       56.55       40.33     10.44 o 
  -8   0  11      126.71      109.65     13.74 o 
  -6   0  11       88.62      114.72     14.74 o 
  -4   0  11      111.43      126.13     16.63 o 
  -2   0  11       55.08       52.78     16.05 o 
   0   0  11        0.26       13.24     24.65 o 
   2   0  11        1.03        3.31      9.37 o 
   4   0  11       70.16       67.18     18.78 o 
   6   0  11       47.58       53.41     16.25 o 
   8   0  11       79.61      100.10     17.61 o 
  10   0  11       13.55       16.14     12.46 o 
  12   0  11        1.29        7.02     11.65 o 
 -19   1  11      100.45       83.84     17.77 o 
 -17   1  11        4.19       13.94     11.29 o 
 -15   1  11       59.98       64.24     16.29 o 
 -13   1  11      116.10      119.15     15.49 o 
 -11   1  11      304.10      360.70     20.98 o 
  -9   1  11      112.29      103.84     11.96 o 
  -7   1  11       20.95       22.01      9.29 o 
  -5   1  11      248.25      240.49     14.03 o 
  -3   1  11      420.84      425.27     18.08 o 
  -1   1  11       36.82       32.20      9.21 o 
   1   1  11     1086.80     1184.61     30.15 o 
   3   1  11       35.26       36.55     10.50 o 
   5   1  11      279.34      317.88     25.14 o 
   7   1  11      154.20      139.08     15.65 o 
   9   1  11      163.45      186.40     20.11 o 
  11   1  11      127.25      113.83     13.49 o 
 -20   2  11       15.93       21.09     14.31 o 
 -18   2  11      257.81      253.57     26.17 o 
 -16   2  11       15.77        9.84      7.68 o 
 -14   2  11      109.40      110.06     13.84 o 
 -12   2  11       49.91       54.75     11.09 o 
 -10   2  11       55.11       60.95     11.78 o 
  -8   2  11      156.00      131.13     13.57 o 
  -6   2  11      160.11      166.27     16.07 o 
  -4   2  11       46.38       45.11     10.30 o 
  -2   2  11      758.50      836.29     30.69 o 
   0   2  11      755.32      752.62     36.01 o 
   2   2  11       60.11       55.91     11.27 o 
   4   2  11      396.50      409.63     25.50 o 
   6   2  11       52.05       40.56      8.77 o 
   8   2  11      128.92      123.98     14.94 o 
  10   2  11      112.58      116.45     14.16 o 
 -19   3  11      107.28       85.56     14.01 o 
 -17   3  11       35.60       29.09      9.46 o 
 -15   3  11      445.62      470.83     24.35 o 
 -13   3  11       15.47       24.85     12.60 o 
 -11   3  11       40.87       21.06      9.33 o 
  -9   3  11      244.16      281.80     19.69 o 
  -7   3  11      502.70      510.15     24.85 o 
  -5   3  11      271.42      297.88     19.38 o 
  -3   3  11       61.97       48.71     10.61 o 
  -1   3  11       97.47      122.40     14.90 o 
   1   3  11      215.70      192.45     17.06 o 
   3   3  11       66.24       69.67     12.44 o 
   5   3  11      420.60      474.51     39.06 o 
   7   3  11       82.28       83.44     11.90 o 
   9   3  11       73.77       78.75     12.53 o 
  11   3  11      177.62      171.39     18.84 o 
 -18   4  11       84.94       52.75     12.80 o 
 -16   4  11      294.27      278.81     21.12 o 
 -14   4  11        7.37        9.85      9.32 o 
 -12   4  11       20.54       17.55      7.79 o 
 -10   4  11       10.30       10.90      9.33 o 
  -8   4  11      147.45      141.48     15.40 o 
  -6   4  11      309.84      334.53     27.25 o 
  -4   4  11      196.25      216.70     27.68 o 
  -2   4  11       39.09       34.71     10.45 o 
   0   4  11      142.53      115.74     14.94 o 
   2   4  11       47.46       46.98     12.43 o 
   4   4  11      498.53      497.27     25.90 o 
   6   4  11       33.21       34.45     12.31 o 
   8   4  11      134.70      147.14     20.19 o 
 -15   5  11      140.21      126.88     16.74 o 
 -13   5  11       63.93       63.27     12.36 o 
 -11   5  11       73.43       61.33     11.66 o 
  -9   5  11       65.46       70.41     12.61 o 
  -7   5  11       91.68       71.00     11.80 o 
  -5   5  11       83.00       94.04     14.16 o 
  -3   5  11      183.27      192.31     17.22 o 
  -1   5  11       25.52       12.69      8.97 o 
   1   5  11      263.18      281.03     20.64 o 
   3   5  11      185.25      193.59     18.07 o 
   5   5  11       17.04        9.37     11.32 o 
   7   5  11      170.48      180.24     22.40 o 
 -14   6  11      453.71      478.42     27.19 o 
 -12   6  11      106.21       88.55     12.96 o 
 -10   6  11       40.94       36.37      9.56 o 
  -8   6  11      669.93      678.27     29.96 o 
  -6   6  11      181.82      172.61     17.53 o 
  -4   6  11      211.30      219.34     19.05 o 
  -2   6  11       25.69       22.33      9.75 o 
   0   6  11        3.72       14.20     10.40 o 
   2   6  11      339.51      366.08     24.44 o 
   4   6  11       20.51       21.92      9.94 o 
   6   6  11       64.38       44.97     12.51 o 
 -11   7  11       74.33       63.02     12.69 o 
  -9   7  11      100.34       92.44     13.58 o 
  -7   7  11      187.58      169.96     17.50 o 
  -5   7  11       69.92       59.30     11.87 o 
  -3   7  11      181.13      206.84     18.40 o 
  -1   7  11       72.99       81.45     13.40 o 
   1   7  11      419.53      407.63     24.65 o 
 -18   0  12       75.46       67.84     24.16 o 
 -16   0  12        5.48        8.77     15.06 o 
 -14   0  12      109.74       69.17     24.16 o 
 -12   0  12      383.01      389.70     42.53 o 
 -10   0  12      574.92      599.06     52.29 o 
  -8   0  12        1.05        9.43     15.55 o 
  -6   0  12      144.73      117.65     27.96 o 
  -4   0  12        1.26       10.53      8.24 o 
  -2   0  12       87.21      103.81     16.41 o 
   0   0  12      570.71      557.93     50.39 o 
   2   0  12      204.76      229.95     42.11 o 
   4   0  12      306.67      316.31     34.38 o 
   6   0  12      375.52      442.93     86.38 o 
   8   0  12        1.24       12.86     13.05 o 
 -17   1  12      389.34      357.87     30.98 o 
 -15   1  12        7.20       18.78     11.86 o 
 -13   1  12      972.59     1116.43     48.97 o 
 -11   1  12      316.80      365.73     34.25 o 
  -9   1  12        6.07        8.75      7.03 o 
  -7   1  12      303.51      274.83     19.76 o 
  -5   1  12      418.43      438.67     23.52 o 
  -3   1  12      323.31      336.80     29.32 o 
  -1   1  12      268.21      273.41     19.80 o 
   1   1  12       96.38       85.57     12.49 o 
   3   1  12      204.19      195.70     22.53 o 
   5   1  12      850.31      906.31     34.01 o 
   7   1  12      171.93      189.98     21.75 o 
 -16   2  12       14.21       22.16     16.44 o 
 -14   2  12      287.27      327.22     28.73 o 
 -12   2  12      112.88      117.26     15.60 o 
 -10   2  12       54.80       46.05     11.50 o 
  -8   2  12       18.76       24.29      8.32 o 
  -6   2  12      153.31      174.38     16.52 o 
  -4   2  12      355.69      369.50     22.06 o 
  -2   2  12      273.47      266.37     20.28 o 
   0   2  12      100.48       93.09     14.32 o 
   2   2  12      227.64      249.50     21.39 o 
   4   2  12      142.38      150.02     20.42 o 
   6   2  12      534.01      571.25     46.18 o 
   8   2  12      148.28      169.95     23.03 o 
 -15   3  12       58.46       65.04     14.04 o 
 -13   3  12       65.01       67.38     13.26 o 
 -11   3  12        2.40        7.34      8.13 o 
  -9   3  12       81.59       52.19     11.32 o 
  -7   3  12      206.69      221.61     18.87 o 
  -5   3  12       28.62       17.87     10.69 o 
  -3   3  12       53.86       61.01     13.80 o 
  -1   3  12       18.28       14.00     12.16 o 
   1   3  12      547.08      547.54     27.39 o 
   3   3  12       38.64       33.78     15.48 o 
   5   3  12       28.98       35.31     13.66 o 
   7   3  12      546.66      609.75     36.14 o 
 -14   4  12       72.51       55.26     14.16 o 
 -12   4  12       82.05       59.08     12.71 o 
 -10   4  12      251.90      270.88     22.82 o 
  -8   4  12       53.85       61.43     13.78 o 
  -6   4  12      152.94      146.64     16.10 o 
  -4   4  12      132.92      130.09     15.63 o 
  -2   4  12       89.32      117.91     16.48 o 
   0   4  12       16.09       21.01     11.66 o 
   2   4  12        7.97       15.88     11.20 o 
   4   4  12       16.03       28.22     12.54 o 
 -11   5  12        6.10       18.89      9.54 o 
  -9   5  12      141.40      138.25     17.13 o 
  -7   5  12        8.65       14.79     10.51 o 
  -5   5  12       53.78       49.72     10.96 o 
  -3   5  12      328.90      383.59     25.09 o 
  -1   5  12      190.00      194.66     24.00 o 
   1   5  12       69.73       68.83     13.19 o 
   3   5  12       97.69      105.47     15.66 o 
  -8   6  12      184.42      133.20     33.76 o 
  -6   6  12        8.44       11.34     10.59 o 
  -4   6  12      321.78      346.49     24.03 o 
  -2   6  12      256.83      286.66     23.11 o 
 -12   0  13       36.24       30.28     19.03 o 
 -10   0  13       41.93       76.28     25.48 o 
  -8   0  13        0.92        6.12     17.21 o 
  -6   0  13        9.39       12.41     24.82 o 
  -4   0  13       39.18       43.52     20.85 o 
  -2   0  13        5.72        5.96     16.38 o 
   0   0  13      203.37      250.19     44.84 o 
   2   0  13       18.17       22.17     21.01 o 
 -13   1  13       25.34       23.98     14.46 o 
 -11   1  13        7.09        8.02     12.01 o 
  -9   1  13       32.24       31.98     14.05 o 
  -7   1  13      130.91      147.83     22.94 o 
  -5   1  13       23.25        8.04     11.75 o 
  -3   1  13      470.22      541.19     36.02 o 
  -1   1  13       15.37       17.22     10.54 o 
   1   1  13       62.52       57.74     13.81 o 
   3   1  13        1.34       12.54     10.75 o 
 -12   2  13      510.44      603.56     39.62 o 
 -10   2  13       52.25       31.37     21.68 o 
  -8   2  13      372.67      418.42     33.16 o 
  -6   2  13      235.28      219.90     19.71 o 
  -4   2  13      251.04      261.34     21.10 o 
  -2   2  13        2.15        7.46      9.87 o 
   0   2  13      115.20      119.00     17.50 o 
   2   2  13      247.02      261.92     22.74 o 
  -9   3  13      193.08      208.01     19.65 o 
  -7   3  13      316.29      301.92     21.44 o 
  -5   3  13      110.03      107.95     15.98 o 
  -3   3  13      119.11      129.40     17.25 o 
  -1   3  13      109.30      134.46     17.00 o 
                                                 
